# Supplementary material for: Isolation of a natural DNA virus of Drosophila melanogaster, and characterisation of host resistance and immune responses
Source: PLoS Pathog. 2018 Jun 4;14(6):e1007050. doi: 10.1371/journal.ppat.1007050 (PMC6002114; doi:10.1371/journal.ppat.1007050)
Supplement: S1 File — (FASTA) [file ppat.1007050.s011.fasta]

>kenOP1119_withuntrustedcontigs 236 reads assembled to kallithea
AGTTAGCAACGTCGATGTGCCATACAATTTTCGTGCTTACATTTTTGTTCCTAACAAAATGTTGATATACTCAAATGTTTACGGAAATCGCAAAAGTACAGCAACGTCGATATTGCATACAAAATAGTTAGCAACGTCGATGTGCCATACAATTTTCGTGCTTACATTTTTGTTCCTAACAAAATGTTGATATACTCAAATGTTTACGGAAATCGCAAAAGTACAGCAACGTCGATATTGCATACAAAATAGTTAGCAACGTCGATGTGCCATACAATTTTCGTGCTTACATTTTTGTTCCTAACAAAATGTTGATACACTCAAATGTACATGTATATTGCAAAAAGTATGATAGTGAGAAACTACAGATTGTTTAATTTTATTGATTCAATGAAAAACGTACGGTTTATCGAATTATTGGAAATGGGTTCAATGTACATGCACTTATACACCAAAAAAACATTTAAACTATAAATATAAACGTATGTGTGTGTCTATATATGTCAATTAATCTGGGGAAATTCCAAAAAAAAGTATATTATATTTTTTTTATAAATAGTTATAATATAGTAGCATTCTAAAAAAAAAGACTTCCAAAATGTCACTTGAACCTAAAATTTCGATTCCTAATATATTGTTACCTAACGAAAAATACACCCTCGATGTAATACCTTATAATTTGATGGTGTTTTTTAATAATTTGACAAATCTTGGTACCAATCATAACATTTACAATGAATATTATACAATTTCAAAATCATTCGATATAATTGGATTCAATAAATTGAAAACCTGCAAATATCGTTCATACTTTGCAAACCTTTGCTCATATAAATTCCATTATGATAAAATTACACCATATAATATTAAGACTCTCGCTGAAGAGTTGGCCGTAAATGATAATGTGAAAACAGTTTATATGGAAATTATGCCAACATCGATGTGCTCGTTAAACGCTAAAGTGAAACATGCGAATAGTAACAATTCGCCAGGTATAAATGATTTAATTGAAAAGTTTAACACGGTTACAACAGATGTAATGAACTTCATTAACAAATCAAACATCAACTCTATACGCCCAACCACTGTTGACAATCCAAATATGAATAACAACTTATTGCCAATTGAAACGCCCGATTTGAGATACTTACAAGAAAACTATATGGGTTATACAACGATTAGTGGTTTGGATGTAAACCGCTCTCAAAATATTTCACTAGGTGAATTTATACGAGTACATCATATCGACGATTATTTAATACAAAATCATGAAAATTTTAACAATACAAATCTAACTTTGATTGATGATTACCAACCAAACAATCAATTATATTTGAATAATGGCACAAGTTCTAGTGGAATCATTGCTGGTAACAATATCAATATATATGGTAACGTGAAAGGTACACGAGGTATTGCTCCTAAATGTGAATTTTATTTCTATACGTATGATGGTTTGAATGATGCATATTTGAACTGTCGACCCGGAGATATTTTCAGTCTTGAAACGCAATTTCCATTTAAATCAAATGACAAACCCGAGATACTATTACCAGCTGTATATTCTAACAAGCATTATGATATGGTTAAAATTTTGGTAGAATTTGGTGCTGTAGTTATATTTTCTGCTGGCAATGGTGGTATAAATATAATTGAACATGGTGAAATGCCAGATAATAATGCTGATAGTGGTGGAATTATGTGTTGTGCTATAAATCAGAGTGGCAATCGTTCTGATTTCTCAAATTATAACTATTACAAAAGTTTGAATGCTCTGGGTAATAATGTGGTAACTTGTGGACATGGCGATATTATGGGCGATGCATCACAACCTTTGAGATCATATACTCGAACATATAATGGAACTAATGCAGCACAATCACAAATAGCTGGTTGTTTGGCATTAATTCAAAGTTCATATTATAAACACTATCATCGATATATGAATACACAAACCATATTCGATTATACGGCTCGATATGGTGTTGATAATACAGCCTTACAAATTGGTTACCGTCCCAAAGTTTTACGTACAATTTTACACGTTGGTAAATTGTTCAATACACGCTCGAAATTGGACCGTCTCAATAGCGACCCATCTTATTTTCGCAGTCAACTGGATTTACATGGGTCGTTGTTTATAGAGTTTGATATATATAATTACATGAAACAGTTAAATATCCCAAATAACCCTCCAGCATTCAAGTATATTTTAATCATCAATCGTTCAAATAATAATTTAAATATTATATGTAACAAATCACCGTTCGAACTACTAGATTATGAGATTAAACCAAACGATAGTTTAATCTTGGAAAGTTCCAACACCAATGATTATAACGTCATACAATTATAATTATATTTATTTTTTTCCTTTAAATAAAACAATGTATAAGATCAATTATATTTATAAAAAAATTAGTTGAACTTCAAACGGGTCGATGCGGTGGTACAGTGCGTTGTATTGGCGGTATTGACAAATCCAATAATTGTTGATCTTTTGGTGGCAATAACGGAGTCCAAACACCAAAATCGTCCGAATGTTGTATATTTTTTGATGCAATCGGATTGATATATTCGTTATCGTCGTTGCTTCTAATATTTCTATCCCAGGCATACGTTTGATCAATCATTGTCGCAAATATAAATACGATGCTATAGATGACAATGATTATATTATTGTAGGCACTTTTGTAAATTTTCATAGTTTCTATATGATTTACAATCGACAGTCAACTGACTAACGTATCTGCTCAACTCATGATATTTATACTCACAAATACACGTACGAACGTTTAGTAATTTTACGTGTCAGACAAAAACGAGTCTTACAACTTGTTGTTAACATGCATGTTACAATGTTGATACATGCAAAATAGATGTAATTTTAGCAACATGTATAAAAAATATATTTGCCCTCAAAATATACTTTACATTTTGCTGAATGAATAAAACTTGTTCTGCGCATGAGCGTTATTCAGCAAAAGAGCGCGCATGTGTTCTCCAGTTTGTTACCCCTCACTTGGAAATATTAGATATATATATTAGAGTATTTAAGGTCTAGAATGGGTTTAGTCTAAATTATAAGCTCGCTTTAGCCAACAAAGTTAGCTAAACATCTGAATTCAGCATATTTTTATTGTATATAGTATAATGCAGCATTCTAACCACAAACCTTCAGTGTCTCCAATTGCATTTGTGACTAACACCACACAGAGATGCCGCTGTGAGTTTGAAAACGATGAAACTCGTATCAAATGTTTGGTTGGTGAATATAAGAAACTTATGGAGTTTAGACGCAAACCTTTAACAAACGCACGTATACAAATTCTTGAGTCGACAGCAAGATTGTCTGATGTTAATTTAATTAATTGCACCTATCAAACTACAACTGAGTTGCTTGCTGAAAGTCAAATTTTGTACACATTTGTCCAAACTTATGTGAAAACTCATCCTGGGTTTCTAATCGATGGTCCGGAAATTGGGAGTATACGTCTAAAGACAGACTTCTTCTCATCCACTTGAGTTCAAGAGCTACGATTTAATGATCTATATCGAAATTTTGAAAAAATATATAAATAATTTGTAACGTTTGGCAAAGTTATGACTATGGCAACAATAATAACAAACTCGTCGAATTCGTCAATAGAATCTTCAACTGGTAATATTTCAACAAGTTCGACATTTACAATATCATCGATGTTTGGTAACAAAAAGAAACGTAAATTTGAAACTACAAACTCTAGTAATGATAATAATAATAATAACGATGACGATCATAAATGTGATGAAAATAGCAACGATGGTAATAATAACAATGCTGATGACGACAAATGTAGAAATAAAAATTCAAACAAAAAAGCCAAGAAACTACCAACTTTATTTGTACCAACTATTTTACATTGCGGTCAAGAATATAAAGTTGGGGATACACGATTTATATTGAGCAAGACCCGTGGATCAATACATTTATATAAAATGAAAGATTATAACATAATAACAAACGAACCAATTAACGATTTTGATCTCAAAAACAAAGTACCAGAATCGATGAAACCACTGTTGGAATCTAGATGGTATTATGCTTTGCACGTTTCATATGGTATGGCTGTATCAATCAATCGCTCGATATTGCGTGCTCGCATAACAGGAGGCGAGATTTTAGCGTATAAATACACAGAGTGTAGTATTGAGGGTAACGAATGTGTTTATTATGGTTTTATACCAACCCTACTGCCCAAACAATCTAAACCATTGGCTAGTTTTTCAACAAAGAAGCAACAATGTAAGCGCAACAGTGTATCGAAGAAATTAAATTGTAGCTATAGCAACAATATTAATAACGATACCTCTACAATCATAAACAATAACACTTTTGAGGGTACTCATCGCATATGCCGCATAGCAACGAATTCAGTATGGCCACGTAAATTGTATATACATTTGACACGAGAATATGTATGTAGTTGCTCTGAAAATTGTTGGATTTGGACGGTACGTCTTGGAGATTATCGTACTGTGCAAAAATATTGCTTTAAGAAGATACCATGGTCTGAACTTTATGTTATAATGGGCGAAAACGACTCTCAATGCTTGGAACAATTAAAATTAGCGCGTGCATGCGTGGTATGTGCGCAATGTTTTGATTGCGCAAATAGCACTGCTTTTTGTCGTCGCCATAAAAACTGTAAGCATAAACGAGCTATATTCTTTGAGGATTCAACAACTGATATCAATAACAAAACGTTAATTGCCGATTCAAAAATCAAATCTTGTATTAAATTTTAACAAAAAAACATATTATTAACCATCCAACTTTTTTAATTTTGAATTTTAATAAAAAAATCTTGCATTTATTGGTATTTTTACAACTTTTTTTATTGTACTTGGGATCGAGGGTGGGTAATTTGGATAATATTAAAGAAGTACGATGCCGAAGACAAAGATGAGGACAATATCAACATAACTATCAACGTGCAACTATTAAAAAAGAACAATATACTTCGTTATAAACACACACACAAGCACGATATGTTTAGTGTTTTTTACTCATCCACCAACAATTCTCCTTTTTGTATCTTTATCATATATATATATACATTTTCTACTCTTGTCCACTACAATAAGCCAGACATTGTGTTACTACTGATGCTACTTTCGCATTTCATCTTCTAAATTAACACTTACTTATACTGCAATACGATTTGACCTTTTAGCTTGATATATATATATTTGGGGAAAAAACAATATATTCGCAATATAAGAGTAATTTGTTTTATTTAAATATATGTCAATATGATAATAAATCCATCATTCGTAATTTACAACAGTGGCGCGTTCAATAAATCTGATACGAAGAGCTCTAACGATGATTCGTTGAATAAAAGGGTTCCAGCACTTGCAAATTCGTCATAATTCGCATAGCAACACTTGTTGATATAAATATTTGAAAATAATGATACCAAATCATGAGCAGCGTATAAAGCGGCGAATTGCTTGCGACCGTTTCGACTCAGGTCTTGGCTCGATGTTATATATTTGTTGCACAAACCAAGCATCTCTTGTTTACGATCGTCCAATGTTAAACGTTTAGCTGAACTAATATTATCCAGCAACATTCGTATCAATTCAACATTACCTTTGGCGCCCGAACGCACAATAGATGGTAATTTATCCGTTTGTAATAAAATATCCGATACGGTAATGTATTGACTTGTCTCAGTTCGATTATGTTCAATGAGAGCACGTTGAAAATCATCATATTCATCACTTAAATACCCAGCCGATGCTTCATTCATAAATTTTTTACCGTATGAGTGTGTTTTACTATAAAATGGATCCGATGCAAAATATTCGGGAAAACGAGCCACTTTTAACAAGCTCGTTTCAGATAGTAAATATCTAGGTGTGCCAACAAGCGTCCTTTTACATTTAAATGCCAAAGCTAGTTCCATTTTAGCAATTTTATAATCATACGATTTTGTTGAATCATAACCATTAATTTTACGACATATAAAATATTCGGCATTTCTATCACCATCTTGGTCCTGATTAAAACCTTTAGATTGTTGGTCCGAAATGGTAGTACATATTATATTTGGATCCGGATTGCGGATTACTGAACATACGTACATGCATGTTGGTAAAATTGAAGGGTCTCGTTTAACCATTACTAAATCCAAATCATAATTCTCAGATTCTAATAAGTCGTACAGTGTTTGTGGCAACATTACCGAATAATACGGTATCAAGCATGATATTGTCGATGTTTGATATATCCCATTGGTTTCATAACCAGTTATAGATCGACGTATAATCGACTCTTTACCACTAATATATTTTTTAATATTTGATATTGAGAAATTTGAAGATTCGAAGCGTTTGTATCGTTCCAATATCGCTTGTGGTGTTGTTATAACGGCACGTATAAATGACATAAAATGATTATAAGATTGTTCGCGCCAAATTCTCGGATCAAATATTATATACTCTTTACATTTTAATTGTGGGATATTATTGTGCTTAAAATCATTAATAACATATCGACGTTTGCAAGTAGTCGATGATGATGATGAAGAGGTAGGTCTTTTAGTATACATTTTGTTACCATTTGCTATTGAAGATTGAGCATTTGGGTCATTTATGACACTTACGACGAAGCATTCATCAAATTCGTTGACCAATTTTGCTGAATCGCAACATTTAAACGTTTGAATGATACATTTGATATCCGGATATGTCAAATGATAATGAGCATGTTTGAAACAGAAATAAAACGCTGGTGTTTTTGTATTATACATATGTTGATACACTCGAGCCGTATTCGATATTAGAGAGCGTGAAAATTTCGTATTATCAAGATGACAGACAATATCTAAATCCCATATCCAAAGTAATTGTACCAAGAAAAAAATAGAAATGAATAAAATAAATTAATATATATATGCATATAATTAATGTTTTTTTCTGTTATAAATATACAAACCTGTAGACACGGAGCATTCAAATGGTTCAGTAACAACGCATGGTAAACTGGTTTGGCAATTTATACATCGTCGACATGGTGGCGTATGAATATGTGTACAACATGACAATAAATTTTTAGATGTTAATTCTGGATGAAATAAGGTCGATTGAAAACTAATAACCTCTGAAGTTGGAGTTTTACATTTTGTGCATATTGGGCCCGTAACTATGGTGCATGGTAATTTGTTATGTTTATGATTTGGGCACGAACAATTCAATTGGCGTAAAGTTTCAATATTCAAGAAATGATCCCTCAGTTGGTAATCGTAGACATTCTTTCGTTGCGATATATTTTGAATACATAATTTGTTGGTTAAGAAATGGGGTTGTCCAAAACTTGACGATTGTACGTTTGTTAATATAGGTAAATGTTGCTGTTGTTGTTGTGGTGATGATGATGATGGTAGCGTCGCCATTGAAACATCCAATATATCTRKMKYGWWWTTWGWAWWYWWRWMRTTWKWCAWTKWAWYTYKWYTNNATWATGWWKATCTCGTTCAAATGTTTGCACACTAATAATAATCGATGTGTGCTGTGCGTCTGCTTTAAATGGTTGCAATTTTCCCCTACACTTGTTAAAAAGGCGACGATTAATTCTAAATTAGTAAGAGTGTTGCATTAAAAAAACTTGGAATGGTTTTCATTCCAGCCATCTACCGATTATAATTAGATTTTTTTTGTTCAGTGATAAAGAAAATATAGCAAAAAGGGTGATAATAGTTGGTGTATGTTTTTTATGGGGGTAACCAAGACTAAAAAAAGCTGATAGAAAGATGAGACAGAGAGAAAACGCAAGTTTTTTTATTTCACAAGTTCTATTTATACATAGATTTTTGATTTTTGTTCGATAGTTTCTTTAAATACAATGCACATATATATAGATAATTTTAAATACACGAATATATATGTGTGTGTATGTTTTGAGTGTTCGTTTTGATACGAATCAAATGTGTGCACATATATATGTAGTGTCATTTTCTGAGATTTCATCCCTCCGGTCACTGTCGTTCATGTTACAAAGTTTAGAATGTGCAGTTTGTTTCATATATTCTAAATGTGTTCTTTTTTTTGGTTATATATATATGAAACCCGTTTACTATTCTTGTTTTTGTTTTAAACACAAAAGTGATAATTAGTTACTCTCTATTGAGGAAAGAGATGCATGTTAATTCAATCAGTTTTTTCCCAACCTGACTTATGGTTTTTCCGTTTTGAAACAATATACATATATTAGATATGAATGTTGATTAAGAACTAAAGCAATTTCCCATTTATTTTATGATATATTTGACACTTTTCTCATAAAGCGCAATCATTATGGCAATTTTAGGTATGTCTTGTAATAAAGTTATACCAAAACCATAGTAGAGCGTTTGAAATGAATCTTCGAAAATCGCATATATATTATCAATAACTGACAATTGGTTAACTTGCTGTCGAACACGCAATGCTAACAATGGAAATGTTATCAAATATGCCAAAGTTTTAGCCAAACCGATAAATATGCTACATTGAATTTCGGTATTCGCATTAAAATGGTTTTTTAGAATATCGTATAGTGTGAATGTTATAATATCGTGAATGCAATTCAAATAACCAAATRWCAMYYSWGCMTRAWWMMCSTTRMKMMYWTTWSKKWWKTWAWTWKGWWWMRCAGATTCGATTATAGTCCAATCATTTTTGAACGATGCCGATTGAACGCTTTTCATTACCCACAACGGATTTACAAGTGTCAAACTAATCATTGTTGGAGGTATAGTCGCTATTAAAAATTGAGCAAAAACGCTATCTATTTTGAAAGGATTTTCATTTTTAAGATATCTGTTAATTGGAAAATATATACCATACGTTAAACCAAATGCTAAAGCGTTGATTTTTGTTGTTTTGTAAAATTGACCAATTCCTTGCCGAGAATAAATCGATCTAATAGTGTCCAAAAATGGTGTTTTATTTATAATTTGGTTAGTACGGATTGTGTCCAACGGTTGAAGGAATAAACTAGCCACAACCGAAGCAAACAAACCAATACAAAATTCTTGAATATATGTAGATTTATAAATAATATTTGCCATTGGTAATTGCCTATCCAGAACTTTTGCGTCGAATTTTTTGCACAAACTCAATATGCGAGTCCCAACATTGTCATCTCCATTGTTATTTTCTGCCAACGCTGATGATGATAATGACGACGAAGTCGACAACGATGATGATGGCAATGCTGATGGCATTACTGGCGGAGATAACAATAGTTTTGGAGTCAGATTTGTCGACATTGGTGTCGTAGAATTTATGGTGACAAGACGTTGGGCTGATGTTTTTAAAATCATTGTAGATCCAAGATTGATATTTTTAATATCTGGCATTAGATATTGTGTAAGAGCCGCTGTTGAAGACGATGCTGATAAGGTTGTTAGTATAGGAGGTCTCAAGATTATTGAAGATGATGGTAGATTTATAGGTATCGTTGGCGCCATAATTTTTAATTTTAGTTAGTTTTTTTTAAAGTCTATTAATTTATCTGCAAGACAATTACGCCGTTTTATTTCACACTCAATACTTTTACGATATTTAAGTGTATTTGAGCGAAATATAGCAAATGTTTACAAAAAGATGTTGTCTTTTCCCAGTCATCGAAAAAAAACTATAATACTTTGAAAAAAAATCTGCCTTTTCTCGCCACAGATTTAGGTTGTTGTCGTAGTCACAACTGTTGATGGTTAATGTTGCTATTTTCAGTCACTGTCGTCACTTTGATTTATTTAATGATAGTTAGCTAGCAAATATATACTAAACGAAACCCATTTTGTGACAATTTGTTTATGTTTCGCAATGTTCCGGCAAAAATGTCATTAGTGATAGTAGATATAAGATTATTATATTTATAATGGTTATATATATGTAAAAAAATTGTGTGCGTATAATTGATTATTGTTTTTTTGGAAAATCCTTATTTTTTTTGCTTTAAAACAGAATATAGCAAAAGCACGTATATATACAACCGAATGATTCAGTTTCGCAAGTATGTAAGCTCACGCACAAACCTAGCGCGTATTTTGAAAATTTGTAATTTTTCAATGAAACTCGACTATTATGAAGTTTGTCAGGTTTCAGTTGTTGTGGGAGAAATTCTGTGTATTAGACATTGCCAAAGTCTGTATTTATAAGAAACGCACACGTTTCCCTTTGAATGGTCGACGTATATGAAATTGTCGAAATGTCCAAAATATAAATAAATTTTGCGAAAAGAAGCATTGAGCGTATATGTAGTTTTTGCTTGGATTTTCGGTTTTTCTTATGCCTTTATGAATTTTAAATACTTGTTTTTATCATTCAATTGATTATATGTGAGAATGAAATATTAATAACTTAATTATAGATCCGCC????????????????????????????????????????????????????????????????????????????????TGAAAATGGAGGGAAAAACTAGCATTTGTTCATTATAAAAAAATATATATGTAAACTGTCACAAAAATGGAAAAATATAACTATCAATTTAATTGAATTTAAAAAAAATAATAGCATTTGGACAAATAAAATACGCAAATGATAATTAAACTCGAAGATTCAAAGTTTATTAAAAAAAATTAGACAAATATCGTTGTTTATTGGATGCGTTTTTTTTATTCAAAATAATGAATGTTTGTATATTGTTTTTTTGTGAATCAATAATACAAAAATTATTCCAAATGCGAGCATTTAGTGCGAACCGTTCTACTAAATTGATATTTACTATAAATTAAGAACAATACAATCGTAACTAATATCAATAATATGGCATAGAGAAACAATCCTTTAGCGATAAATGTACAAACGAATGGTATAATTAGAAATGCCAGAGATTGTATGCTAAATCCCATACAAATAGTTTCGCAATTGATAAATGGGAAATACGCGTTGAATATTCTCAAATCTTCACGTACATAAAATTCAGCAAATATTTTGTCATAACACATCTTACATATATTTTGCACAGATACTGTATGAGCACCTTTTGTCGTACCCTCGTCGAGCACCATACCGCGAGCATACCACCCAGCATGATATTCTTTACCTTTGATTACTAGAAAATAATGATCAAATAATCCAAAAGATTTTCGCATCGCTTGACATCGCACTTCAATTGTGGTATAACTAATCTTGTCTTCTAGATTAGACGGTGAAATATTGGATTGGTGTTGATCTTGTTGTGATTGTATAATGCTAAACTTTGATTGAGTTGTGTTATTAATTTTAAAACTAATTTCAGATTTTCTAGGTATAACCACTGCAGGTATAACATTGACACCCACTTGCTTATTTTGTGGACAACTATAATCTTCATTAATTGAATGAGCGTTTTCAACAATTTTAGATTGTTTGCCATTAAATTTCCAATCAACAGTCATAATGTATGATTTGTATTTAATTTTATATGTGTACGTTTAATTTTGCTACAAAAGTACTATATATAAAATATAAATCTCAAATCACATACACACACTCATATATATATGTGTCAACTTAGAAAAAAAAACAATGTAATTTTAAATCAACTTTATAAATATCAACAGTTGTAAAACCCTAAAACCTCTTAGCTATTAACATATATAAGTTGGGAGGGTGGTTGATTGTTGTGGAGCTTCTATGCGCGTGCATGTGATGAGGTCTACGACAATGAATATGATGGTCATGATATAACAGAATAATATGTGACCACTAACAGTTATTTTCTTAGGGGAACAACTCCCTTTTTCACACAAACATCACACAAGCAAGCGTGCATAGATGCATGTATGATTTGTTATATGTGTATATATACACAAATATATATATATATATATATTTATATATGTATACCAAATATCCCAAGAAATGAAATATATTTTTAAACAAGTCACACTGTATATCGAAATGAGGGTATATCATAACTTTGCTGTCCCATAATAGAAGCGTTTGAGTTAATGTTTGCTATATCGTCTTGTATTTTACCCGTTATTGTATTAGTTCCAAGCAATGCTGATCCCGATGTTGGGTGTAAAAAGTTATTTAACAAATTTCTAGTCGAATTCATAACGTTTCCATTAAATCCCAAGTTATTCCCATTATTTGGTACCATTGTCATGTAGTTATTATATTCTCGTTTCGGCATTGGCAAACTATTTTGTTCAATAAAGAATATCGAATGCAGAGTTGTACCAATACAAGAAAATTTGTCATGTATTGAAGCGCATTGTGATCTATCTGGGCGATATATGTCCAAAATAATGTGTTGTGCGACATGATCTGCTAAAATTGCTGAATGTATCATGGCTGAATCAATTGTTTGGAACAAAGGGTTGGTTTCATATGGGTTTAATAATTCGATTGGTATAATCCCACTAGTAAATAATACCGGTTTATCATTGTTTTTCATACAAAATTGATCGTAAAATGCTTCATTGAAATATAAAATAAGTTCGCTCTTTGCAATATTGAAGGTGTACCATACTGGTTCGATTAATTCAATTTTAGTTTTACAATATTTGATATTGGTAAATGATAAATTGTTATATTCTAATATGGCATTGACAATGCCAGGTATTGCCAGAATGCTTTCTTGTTGATTCATTTGCAATAAATAATTAGCTTCAATTGCTACGCTACTAAAGAGCATATCCATATAGTCACGTATTAATTTGACTGATTCTTTGGGTATTTCGCCTATACCCGAACCAAGATTCTTGATTGCTGATGGTATACCACTTCCTCCAGGTAATTTTATAACACCACCACTATAATCATCATCAGCACCGTTGGAGATAACAACGTTTTCACCTTTATCATCACCATTATCGATGTTGTTACCCTTGTTACCGTGTTTGTAAATATTATTATAAGCTTTGGATTTTTCTATATCATTAGTAGACTTGTTATTTGTTCCATATTTGCGTTTACTTTCAATATTCATTCGTTCATAGTCGTCGTTGGACCCATAGCTTTTAAATTTGTTACGCATTTGCGATATTTTAGTACCTTCGTTTAAACTATCAACAAATTGCAAATCACTATCAGCATCGTCATCGTCAGAATCGTCGATGTTATAGTCTTCTTCGTCTTCGTTGTTGATTTCATAGTATGGTGAAGCAGTGACTTTACGATCATCGATATTATCGTTTCTCTGTTTTTTATTGAATTTTGTTCTAGTTACGTTGGTTGAGTCGATATATCTTAAATTTGGCACACGATTGCTCTCCTCATGAGCCAAAATAGCATTATCCTGTCTATATGGTCGTTTGTTTGATGAATATAAAGTTTGTTCGACCAAAGACCGTTTTCTACTTTCCGACATTGCACCAGTTTTTTTTTGTTTTTTTTTATTTCATTTATATTTGCTGACAATGGAATTTTTGTTTTAACCAACGGACGATAGCAATGGTATTGGTTTCTACTTATACTTGCAATTGTATAATATTTTCCTCCTTCATAAAACGAATTCTATATTTAAATAGATAATAATATCATAGAATAATCAAAAAAAATATGAAAATCTCCCCAATTTATAAAATGAATGAAGACAACTAGCTTATTTTTGGTTAGTTTCTTTATTTTTTTGTTAGTTCAACATCAACAATTGTAATTATGGTTGTTCGTTATTCAAAATACAATGTCATGTGCGTAGATATTGCACAATAGGAACAAAAAAAACAAACACCAAACTTTTTATATTGATAATTGTATAAAGGGGTGGTAGTTAGAATAATATATATGCATGAACCATTTCAAGTTTTGTTTTTTTGGTTTATTTTGTTTTTCGATGCATTTATTTTAAAACCTCGGATATAAATGTTGTTTTTTTTAGTCTTAAATGTTATCCATCAACCATTTGTGATAATGTATCACAGATGTATATCCACCAGGAGCACCATCACATCCATCGGCACTTACAAATGAAGATATACCTACAAGCTTTGCTTTTTTGTACGGTTCGATGAGAGTGTGTGCACTAAGTGGTGCCCCACTACCCACTTGACATAAGATCGCATCATTTTTATATTTGCTAAATGCTGTAAGTACGGATCCGTCACACACTTCGCTACCGTAAAACCAACGGCATTTGAATTGTGGGTTTAGGAACATGTATCGATATCCCAGATTGTTAACTACACGTTGGGTTTCACCATAGTAATCATGATTTGGTAATTGATATGACAATTGACGGTTATCTGGCAAATAAGATGCAATTTCAATAGGTTCGATATATCGATTTGGCTCAATGCCATCGTATATGCTAATAATTGCTAGATTTCCACGCAATTTATTATCCAAAGGGTCGAAACTTGGGTGAACAAATGCACTTCGTGCTAAATCAACGGTAACCTTGTATATGGGGTTGGTCAAATAAGTACCACCAATTAACAATGTAGCCGTTTTGAAGCGATAATTCTCGCCAAAACGATACAAACAAGATGCTGCAGTCAAAATGCTATTATATGATACGAGAGCTCCGGAGCAATTTCGACCATCGATCAAATTGTTTGGATCATCGTAAATGGCAATGAAAACGTACCACCTAAAATCGGATTTTTCTGGTGTAGCAGGGTAATCGGTAATAGAATGATCTTGATAATCAGGAACTGTAACATTAAGCCATGGATCTGATTCTGGCGCTAATGTTGTTGATGGTGTCTCTGTACTCGCATCTGTGGTTGATGGTTGGTTAGTAGATGTTGATATCGATGATGACGATGACTCTGAACTCGATTCCGAATCATCAGTTGTTGCGAGTGATGATGATGATGATGGCGGCAACGTTGATGTTGAAGAGCTCGAATCTAAATCTTCAGGTGACGATGATGATGATGGTTCTAGGGTAGTTTCTGCATCTGGTGGTAGTACCGTTGTTTCCTCTTGTCCATACGCAAACAAAACATTGTGGCATATAGATGGAACGAGTAGCAAATATATTAGTTTAACAAATACACCCATGATGCTCGTATATACTATATATACTACAATTTAAATTTATTTATATCAATAATCACATATGGGTTCATGTGTCGTGTAATGTCCATATATATATCCATAACTAGCATACGTATATGTGTGTGGTAACAAGTTAATACAAGCATTCACAAATTTCAAAGTTACGCTTGCTTGCCTAAACTCTAAATGCACATACCACATTATATACACATATTGCAAATGTCATAGTAAACGAGTGTTTGCGTATGAATAGCGAAAAATCCATTTTGTCAGATGATTGTTTTACTTAAAAACGAGTTATCCAAACATACGTGTTTATGTTTTTTACCAATGATGATGGTAAAAATGACAATATTCAAACGATGTTTTTTTTTAAAAAAACTAACATATGAATTGTTTTTTAATATCAATATAAAAATCACCTCACATTCGAAAAAAAATATAAGCAAATATCCATCAAATTAAGTAAAAACGAGTGTTTATTTTATATAACATTCTTTATTTCAAAGCAATTATCACAAAAATAATAGAGAGAGAGGACAAGTGTTATAACATGAACAATTTTTTTAGTCAAACGGGTTGTCATTTTCATCGTAGGTTTTAGTATATATCTCATCACAAAATATCTCATCGGCGTTTGTTTTATCGACAATGATTGTTGGTTTGTTGTCCAAGTTTTTAGTGAATGTTGCCTCATAGGCATCTAAGAACGCTTTCAACATTATTAATAACACATATTTGCTAGAAATTGTGATTTTAAATGGGGCATTATTGCGTCGTATATGAAACTTTATAAGATTGAATATAGTTGTATACATGTTTTGATAATATTTAAACAAATTCACATTCTTGATATCGTTTACGGATTGAATATCTAAATCGGGTCGCAAGCAGGGCATCATCACGGTTTGATCTAAATAATAATATATTTTATGTTTATTTGCACCAGCGATTGCCGGATAAAACGATGATAGATATATTTTGAATTTTGCAGCAACTGTCATAGTTTTATATTCGTCTTTTGTTTTTATTGTTTGAGTGAATAAGTCGAGAAATTCTGGACATACTTTATCGAACGATAATAATTTTATATATACATCTTTAAAAAATTTGAGAAATGAATCGTATATATCATCGTTGGTCGTTATATGATCTTGACTATTAAAATATTCAACACATTGCCGCCAAGAATTGGGACCATTCACGTTTTGGCCATATTTTAAATTTCCATCATCATATTTGTAATACGTTTTTCGTTTTACAAACATGCATTTTCTAGCAGTTTTCATTTCCATTTCCATGTGTGGGAATCTGCGATTTAATTCACCTGACAAATCGTCAGTGCATCCAGTAATCATGATAGAATCTGTGTCCAAATACAATACTTTATAATTTAAACTTTGACAATATTGAGCTGATGCAAGTAATGCGTTCCGAGTCATACAGGTTATGCCTGCGGCTACAACATGTATCATTTTACCCACGCATCCATATATACTAGAGACCAACGATTTTTGCAAATCGTACGAATTACTGATTTTACTTCGCTCAAGTGTGATGTTTTCAAGGATTTCATATAATTGTTTAATTGGTTCGTCACATGTTTCAAGTTCTTCGTTATTAATAACACACATTTGGTTCTCATAAACTGTGATATACTTATTCACAAAGTCAAACTTGTATGGATTACGAGATAACGTGTCATCGTTACGCAAATTTTCCAATTTTTCTGTATCATTGTGAACGATTTGTAGTTTCGGACAACTAAAGTTGGGTTTTAATTCATCGTTAACATTTCCCTCGTTACAATTATCATCACCAGCATTATCACCATCAGCATCATCATCGTCGTCGTCAAAACCAAAATCGTCAATGTTATTTTTTTCAACATTTTTATTATCATCACAATCATCATTGTCATCGTCGTCATCGTCAAGACCAAAATCGTCGAAATTCGTCTTCGAATCTTCGTTTAGTTTAGTTGTTGTGATGTTAACACTATCGTTTTCATCAGTGTCATCATCAAAACCAAAATTGTCAAGATTATCCTTGCTCTGCGAAAATTCGTCCATCTTTTTTATGTTATTAATATTTTCGTCAGTTTCATCATTATCGCTATCATCAAAACCAAAATCATCAATACTGCCACCTGCTGCTACAGGCTCAGTCTCATCAAAACCAAACGTATCCTTTAAATCATTAACAATGTCAACATCATTTAATGGGTTTTGATTTGTGGTCATAGTTACTAACAATTCATCCATGAGTTGTTTCTGCTCAATTAAACAATTAATCTTTTCTTCGACCAATGTATAAGCTTCGTCTAAAATCTTTCGCATAATTTTGGTATGTGCACGTGTTTCGTTAAATTTTGCTACAATATCAGATAATACACCACGTCGACCTTCCCATATTATGATGACTGGCGAATCTTGGCGTTTGTGAAGTTCTTCAAGTGTGAATGGAAACTCTGCTCCGCAATATAATCCATCGTAAATATATTGATAATATAAAATTATAGTCTCTGTTGCCGTTGAACCATTATGTGCCAAATAATCATATGTTTTATATTCATGATTATTTTGAATTGTATTATACAACATTTGTAATATGCTTGCTGGTAAAATTGTAAGTGTCTCGTCAGATATATTCTTGCGATCCATAAGTAATGGGTATGCGGTAACATAGTCATACATTTGCACATTGTTGGCATCAATCTCCCCTAAACAAAAGTTCGCACCGCCTGGAAATTTTGCCTTTTTATGTGGTGTCGACGAATATCGTGTATGCAACATTGGCGCCTCAACTACAGTTTGCGATGGTATATCCATTAATTTATCATTGGCGTTGAGACGATCTGACAAATTTATCGTTACATCAATAAAGTCGTAAGATCCATCGGTGTACGAAATTGGGCATTTTACATGAGCTATATCCGATTTAAATGTTGTGAGAAAAATTTTCAAGTTGAGACCGACAGTGAAGCATTCATTCCATAATTTATATTGCATTTTATTATAATTAGTCATCATGGTTGAGAGTGGCACTTGACAATCGATGGCACGTTCAATAATAAAATCAATTGATTTGGTTCGAGATTGAAGTTTACTAACAAGAAGTGTATCAGCATTATTATAATGCAAAGTATCACGAACTGATGGTAATTTATCATTGCTTTCATCATGTATTAGAAATTTTTGTGTTTTTAACATTTTGAAAAAGGAATATCGTAGTGCTACTGCACTGACACCAGTTTTTGAATCTTTCATGATATTTCGACTTACTTCGTTCAAAGTGTAGCTTTTGAAACGATATCTCATCACAATAATGCGAAATAAATCCAAATGTATTTGTTCGATTCCATAACTATAACCTTCTCGCCATATAAATTTATCGACATATAAATTATAAAATACACAACGAGTTAATAAATATTTGATATCGTATGATATTGAATTGTATCCCAACAATATGTGAAGTTTTTTACCCAATGTCATCAAATTCATAGTTCTGACAAGTAGATCGTATTCATTCGAAAAGCACTCCAAACGATTTTCACAATTCGAACTGTCGACTTTCTTGTCAGGTACGACATCATATCCATCAAGTAATACGCTTTCGTTCAATTGTTTGTTAGTATAACCATTCAATGGTAAATAAATTAAACTATATAAAATATTTGTATGTGTATGATGGATTGATACAGAATAGAGAATATCTTGGGTTGCATCACCGGTTGGTACTCGATGTGGGTCATCAGAGACAGTTTCAATATCAAAACTTATAATTGGAATATCCGGTGCTGGTATATTGTCATAAACGTTCAAATTCTCATCAAACCATTGCATTACACTTTTTGGTATCGTGTAATCGAGATTATCACTCAAATATCCAGATTGTAAATGTTTATGTAAACGCCGTAGCAACAATTCAAACATTATTTGTTTGGTCACGTCATAATATTGTGGTACACCGACAAATTTATATGATTGTGGGTCGTATTTAAACTTTGAGTATAATTTCATAGTTTCACAAACCGCAGGCGTGATAATTTTCACCAAATGACAATCATTAGCCAAATCTCGATTTGAAAACAAATCCCAGAGGGCAAAGTTGTTAGCTTTATATTTGATATCATACATATCAACGCGATATCCATACAACGAACAAATCTCACGTAATACGTAGAAATTTGAAGTTATTGCAAATAGGCCTGGTTCGACAATTGGCTGTATGCGACAAGCATTACCATCACTATCACAGCCATAGCCATAAACGTCTTTATTATTGTCGAACCATTCATATACAAATACCAGATTCGCAGCCGGTAATTCTTCATTCAAAGGTTTCTGGTTCAATGGTTGTTTAATTGTTGGCGGTATTTTTATTGGTAACATGGAATTCATCCTACGTCGTTTAATTGTTGCATCTTCTTCGTTCGAATTAATATTGGATTTACACACAAACGGTAAACCATCTAGTTTATGTTTTGCTTCATCTATCAATTGACGCTTTAATGCGAAATACTCTCGATTACCGTGGTACATTGTTAATGCTGTTCAAGTTTAAGTTTTAACATCTATCTAAAGGTTTAAAGAGAATGTCTCAACCATTATATATATATTTTACATCTATAATA????????????????????????????TGAAAAAAATCCCAACAAGTGTAGAATATTGTATTTTGGCGAATTTAACTTTTTTTATACATGCATGCACTTGAAAAATTAACAATCATGCATTAAGAATATATATATATGGATAGCATCATGTTCAACACTCTTTTATCTTGCCACCACACCAACCAAATTGCGTTAAATAATTAACACGCTTTTAAAAGTTTAAATTTGTTCATTATTTGTATTCAAAGAAACTAAATACAAGTCAGAATCTCGCTCCGATATGGGGTCCAAATAGGCCAATTCCAGCGATTGAACATCCAAATTACTTATTAATAGTTTTGTGGCTAAAACTGGGCTGCTAGTGTTTATTTTGTGATACATCCAAGTTCCTGGCACTGCTCGTTTCAATATATTGTTTGATGAAAAATTACATTTCAATCGGCTAGATGGTTTAGACGGTTGTTCCGCTTCAACTAATGTGAAATCATCAAACATAAGATTGTTAATTTGTGTTACTATTGCAGCATCATGATTATTCGCATTTTCACAAAATCCATCTCCAATTGGCACATTCTCGCAAATGTCATCAGAGATATTATTCTTACGATTAATATCTGAATCATACGAATTGCTACGCCTACGATGGCTATAATATTGCGAACTATCCGATTCGTCAACAAGAGCCTCGCAAAATGTGGTAGATTTAGAAGTTCGCAGAGAATTACCGTTTATTATTTTTGAATTCTTAGGCTTAAGGTAAATATTTTGCTGATGGTTGTGATATCTATTAGTTTCATCAGTATTAGAATTTATGGTGTTGACAGTTCCATCAATTTTATTAATGGTCTCACAAGTGTCATTATGTTTATCAGCGCTGACGGATTGGTTTAATGCTTCCAATGTTTCATTAAAACATTCAACGTTTAAAGGTTTGTCAATGTTATTTAAAGAAATGCCGGAAGTTCTGGCGGCTNNNNNNNNNNNNNNNNNNNNNNNNNNNNNNNNNNNNNNNNNNNNNNNNNNNNNNNNNNNNNNNNNNNNNTCATCATCAATAACATCGTCGTTGTTTTCATCATCATCATCTTCTTCTTCAAAATTGCCAGCAATATACCCTGGATTAATGTATCCCAGAAATCCATTATTATCATCATTATCATCTTCGTCACCACAATCGTCATAGCCAATACAATCGTCCGTCGTACTATTGTCACTAATAACATTGCTAATATTGTCACTATCATTCGAAGAGTCATCGCTGTCACCAAGAAAAAAACTCATTATGTTGGTTATTACCAATTTAGAGTTCGAATTATAACGATAATAAATAGTTGCACTGATGTAATGATATTTGAAAAAAAAATATTGTTAAAAGTGTAATAAAATTTTTTTTCCTTCAACACATCTTTTCAACCAAGCAACGCAATGTGAAATGGTTTCCAACGTTGTAAGTCACGAGTATTTATATCAAAAATCCTCCAGAAACCGATTATTAATAATAACAACAACACTACTACTACTACTAATACTAGTACACCCACACCATCCACCCATTTATCTACCTCAGTGATACCTCGTTGAAAACCTCATAGTATTTTTCGACTGTATATATGCGTAATTAAAAGCGGAAGAGTGCCATTACAAAAACATTTTAATTTATACACTCAAGATGCTACCGAGTACGTTCGGTGCAAATAGCTATTTCACAGGAAAAAAAACAAGCAAACTATATTTTCGCACATGCGAATTTATCTTAAATGAAATGTTTATCACTAAACGTTTTAATTACTATATTGTCGCTTGGTCCACCCACAGCCATTGGTCAACTCGTTTAATAAGCGCAAAAATGCATATTAAGGGTTGATCATAAACAGTCGACAACTATAATCATCAAAAAATACACATAGAGAAAAACGATTTTTATGTAGATATATTATATATTTTTATGGTGATAATAAAAACGTACAAAAATCACTTAAATATACCAACAGCTTTGGGATAATAATTATCAATTTCATAGTTATTTTCTGGTTTATCAAATCTTGTAAGTTCCAGAGGTATACATTCGTCCATAGCCGGATGTCCAAAATATTGACGGACTATCTCAATATTTTCATTGTAGCGTTGGTTATCGAAATTTCGATCAGAATCATATGGTACGCACAAAACTTTCCATCCAAACAAACGAGCTACTGTATAATAGACCATAAATTGTACGATAGGGTACATATATATGCGAGCACGATGAGCATCTCCAGATTCGCAACGTTTCATTTGCCGTTCTCGATTTAACTTGACGTAAGGATCGATAAATATCAAACCTTTTTGTGAAATGTATTGCGCAATCGATGGTTCGTTAAAATTGGCATTGAAGAATGAAAACATATCATAAACCAGCATATTATCTACGTTTTTGCATTTTGGCATAATATACGACCAAATAATATTATCAATATAACCGCGATCTCCAATCACATTTGGTCGTCTAAGTACAAAATCAAGTGCTGCATGTAAATTCCCAATAGCTGCTGGACTCGAACTTTTACCGCTAAACGAACCAACATCTCCACGACTAAACTTTTTCCATCCCATTTCAGTCAATTTGTTGATTATGGTTGTTTTGCAGCAACAAGCTTGACCACTAATGAATTTAAATGCGTCCATTTGGTTAGACATCGAACGAACCAGATCAATATCAATATTTGGTAGCTTGTATGGAATTGGCATATCAGCTTCAAGCATTTTAATCGACTCAAAATCAAACGAATCTGTGATTATTAACGAATATACATGATTCAAATGTCGTATAAACTCATAATCGATAAGATTAGACCATTCAAATGTATGTTTCATAGAACACATCGGTTCGAAATATTTTCGCAACACTTTGCATGGTGTTTTGATATATGGTACACCTTTATAATCATATACGTAACCATTTTCTCGAGCCTCGATGACTGCAACCAGAAATTTGCGATGTTTAGGATGTTTTAACATGTAACCCTTCATACTATCATCGTCCCATAGTAAGATATATGAAATTATTGCATTCAACACATGATCGTACGTAGTGTTCTTAAGTAAATTCATATTAAATTCCGGGGCATCCAAATATTGTTGTATTATTCGATAATCGACCAAATTCGCCGATACTCGTATATCCGATGGAAACGGGTGCATATATTCAGTATCGTTAACAACATCGAAATCCTTAAATAAACCAACCAAAAAGCGCATATCCGATGAACCAGTCGAATCAAACGAAATATACAAGGAACGGTTTTTAGCATAATGAAAATTGTAGAGGGATCGACTAAATTGCTCAACATTTACAACAGTGTCTTCCAATTCTTTAATTTTATCACCATCTTCGCAATCGTTGTCGTCATTTTTGTTATTGTTATCATCAATAGTTGAATCGTCGATAATCTTTTCAGTGTCAATACCATTCAATGCAATGATATCACCATTAATTTCTGAATTACCGTGCTCGACATTATTGTCACCATTATTTTCAAGTTCAACCGATTCGACATCAACATCATCCCAGTCTACACTTTGCACATAATCTGATGGCAACACTTCAATATCCAAATCGTTAGATGTATCAGTTATAACTATTGAAAAATCTTGACCATCATTCCAATATTTAAATTTGTTCAATATTCGCTTAGCTGGTTTCTTCTTGATAGATTTCGATTTATCATCAATTTTAAAGCCGTTCCTTTTCGAACAATCCAATGGTATATTTTTGATATTGGCTTGCTGTAGTTGTTTGGTATAGATGTTGTAACGATCGACAAGTTCACGTTGGGAAGTTGAAACTTCAAAATTTAAAATATTCGAAGCCATGTNNNNNNNNNNNNNNNNNNNNNNNNNNNNNNNNNNNNNNNNNNNNNNNNNNNNNNNNNNNNNNNNNNNNNNNNNNNNNNNNNNNNNNNNNNNNNNNNNNNNNNNNNNNNNNNNNNNNNNNNNNNNNNNNNNNNNNNNNNNNNNNNNNNNNNNNNNNNNNNNAAGAAATCAACCCTCAAGCAAAATACACTTTTAACTACTCGTATTTTTTAAAGATTTGGCTACAAATACGATTGTATTACTATATTTACATTGAAAATCTTACATCCATTTTTTTATAAACTAAAGTGGTAAAAAAAAAGACTACAATGGAACATAATACCACAAAAATGGGACCCATAATCCAACACAATGTGTATAAAGTTAACGATAAATGGTTTATCAAGTCAAAGGATGGATATGTGGATTTCCCACCATTACATTATTTTATGGTCGAATCGTTGGATGAACCGCAGGAAAAAAAGTTAGTTTTGGGTGGTAGTCATACGGCTTTTGTGCAACTGCCCATGTATTTTACAAGACGCGAGATATTCGAGGAGAATTTCATGCCATACCAAATTAAAGATTCAAATAATTTTAAAATTCGTAACGCCGTCTTGTTGTGGCCACGTTTAAATCTTTATAGCTATACCGACCTTTCAGATCCACAATCTGTGTATATTAAGAAAGGGTACAAATTCGTGGCGAAATTCACATTTTCTACAGAGCGAATTTGTTTATATGAAGTGGTTCATTAATTTATAATTTAACAGTGAACCCCAGGGGTTGCAAAAATACACTGTTGCGTATTCTACCAGGCAAACAGAATTATTAAGATGGGGGAAAAATACTTCAATGTCGTTTACCAATTTGTACCCCAGTATATATAGATGATTGTTTTTTACATATAGACAAATCAAAACAAGCTTACACATACATATACGCATTATATATATAATATAATTTTTTTTCGAAACTTTTCCATTTTTTCTGACACCCTAGTATCTGAAGGCTTTCGGTAAAAAAAAGTTTTGATTTTTTTTACAAATCATTCTTCGATACACATGTGTTAATATAGACTAGTATATGAAATAATTATGAAAAAAAAAAATAGTAAAACATGGCTCCACCATCGTTAAATATGTCTGATATTTTCACAATATATAACAACTACGAAGCTTCGACTGTGAAAATCTGGGAAATCATTCGGTCTTACGATCCCATTGAGTTTGCAAAATTTCTATACGTTTTGGAGAATGTAACAAAGTCGCGCAAACGTTTGGCCATACACTTGGATGATAATCAAATAGCTGATTTTTCTTCAATAGATCGACCAGCGAACAAAAAACGTCGCATAAATAACGATATTAACGATGTCAATAACAATAATAGTGATTACGATGATGGTATTTATATATCAATCTCAAAATTTAAAACTTTACGCATCGAACGTTGTGTGGACTATTATAAATTTGATAATGAAATATTTTCAAATCGCCAATATCAAATGCACGAATCACAATCGACGAATCAACAAGCCAGCAGCAACAACAACACTGATGGTGATGATTTTGATGACATTAGTAATAATCTTAATATTCAGCGGTCTACAAAAGATTCAAATACTATGATATCGTCAAACGATAATACCCTCGTACGAAGTGAAATTTCAATATTTTGGAATCGAAACGATGGTAGTAAATTCACACAACATTTAAATACGAAATATCGTAATTTGTGGAATGTTGGAGAGAAACGATACCCAGATATTAATATAACAAATATTATGAACGATTTGAGAAATGATCAAATAACAAAATCGCATAAACTTGAAAACGACACCAAAGACAACAAAAATAATAAATCCATAGACCATCGTCTGACAAGTGTGTATGCTCGAATTTTAAATCATAACATTGGTACTTTTAGTTACGCCTCGCTACTAACTAATATACGATACTTGCTATTCAATGATAATTTCCAATTAAATCGCAACGACATAAATGGCCGACAAAACAATCAAACTTTAATAGAACAGTTTCTATTGTTTTACAAAAATCTAACATTCTCGCAAACTATTGACAATGATCCAAGAAATTTTCATTTTCTAGTTGTACCACAGCCAAGACAATTTCCGACCATTGAATTGAATTATTGGCAGTCTGATAATAATTTGGGAAATGATGCCTCGAATTTTATATATCAACCTTATTTTCATGGTATACATTTAGTTGTATATTCTAGTCCAACAGAAACTAAATGTTTTAATAGGTTTGGTGATCTATATGCAAATTTTGCATACAATTTACGTTCAAAGGAGCCATGCACCTTTGAAGCTGTTATATTACCAACCGATTCATATGGCAATACACGTTCATGGCGTTATTGGCAATATAGGCAAAATTGGCGCATGTATATTGTTGATGTATATCGTTATAAACAGATGGTTCTATTGAGTAAACCATTCGAGGAACGTATTATTTATGCTAAAAAAATAGCCAACGGCAATGAGATCTTATCCATACCCGATAATCTAAAATCTATAGACTATTTGTTTAAAGAATATCGTAAAAATAAAGACATATATGATTCAATAATCGGAATTTACAGACGACATCGCAAACATATTCTATGTGAACCATCATTGCAGCAATTGTCAATGCTCGAAAATGGCAATGATAGGCTAAATACATCAAATTTACGATCTCCAAAAACCATCAAACACATCGACCATCGTCGAAATTCGTATATATTATTCAATTTACTATATACGTTTGACATGTTGGATCTAAAAGTTATACCATTAGATAAAAGTTGCGACATTAACCGATTGCATATGAACTTGGAAATGGCTGATTATAAAGTTTTATGTTTGGGCTATGGTCATACAGAAAGTAAGATATATTTATGTCGATACGACCGAACTTGTCATCAATTTGTGCATTCAGCAACGTTAGAGCGCTTAAATATCGAATCGTGCAAGTTACATTATAAGCCAGACAAAATATATGTGATTAATAATAAAATTATACCACAAGGAATATTGTACCTTAGAGTATATTTTGATATAAATTACAACGTCGTTGGTTATGATACAAAAATCACAGACGGAAGATTTAAATTGCCATATGATAACATATTATACAATATTGAAAAAACAATATGACCACTTCATCCACTATCAAAACATCGACTTACAAAATGCAATGCGAATTATAACTTTAAGTTGCAATCTTAAATGGTATTTTTTTTACTCTTATTGTTATTGCTGCTATATTGTTGGTTAAAAATATATACACACGATGGTTATGCGAGTGCTTGTATATATATAATATGAAACGCTCGTAAACGTCAGATGCCTAAAATTCTAAAAAAAATACGAAACATCGAAGAGAGGAAGAAAATATATATTTCGTCGGCACACGAATGCTAAGGAAAACGAACATTATCAACACGTTTTCGTAGAAGAAGGTAGAAAATATTTTCAAATTGAAATTCTTTATATATTAAATACAAGATTGGAGCAAAAAAAACAAATATTAATTTTTTTTCAATTAAAAACATTCTGTTTGACAGAGGCAATATACATATTTAATTTGAATCGCTATCAAATGTAGAATCAGAATAACCATCTCCTGGAATTTCTTCATATATATTTTCAGGGCACTCAGTAGCGCTCTCGATATTTTCTGGGATGTCGTATTCGGGCGATATAAATGGTGTAGGTGGCAAAGGTTGCGTTGCAAATGACATATCATTTATAACTTGTGAAGATGATTTTTCGATAGTATCATCATCTTCATCTAGCGGAGGTGCGCTGGCCATATTATCCATAAATAATTTTCGCCATTTATAAAATTTTCATCATTTCTCACCAAACGTGCAATTTCCGAATGTGGACCNNNNNNNNNNNNNNNNNNNNNNNNNNNNNNNNNNNNATTGAGATTTGCTGTAATTTTGGAACCATCATCAATAACACGACAATCCATTGGTTCAGATACAATTATACGGTCTCTGTTCAAAGTGTTCTTCTTTTTACGTTTAACATTCAAAACTTTTGATAGTAAAGCATGAAATTTAGTTTTATTGGGTAAATCACAATTTTTATTTTTCAATTGTAATATTTTTTTATGAGGTGTTGTGATTTCTGATAAATTTGACATTTCAGCATTTGCAGACGGAGGTAGCATAGAATAAAAATGTTGATGTTTTGGACGTTTGTTCGTTAAACGTGATTTTATAGTCGACATTCGAGAAATTATTGATTTAGATTCGATAGGGTTAATATTGTTTGTGATAGTTGCAGTAGAAACGGTATCGTTAGTTTTATTCGTTAAACCAAGTTGAGAAGTATCAAATGTTGGAGGTTTCATATTGTCAACTACATCACCATATATATGATCCCTATAGTCATAAGGTTTTGACAGTCTAGCATCGCATCCAGATATTGGTCGATCGTTGTTGTTATCATTATCATCATCACCACCATCAACATCCTCGTTTTCTGTTGCAACGACATCACATTTGTTAATATCAACACCATAACCATCATCATCACCATCATCATCAGCAGCAGAAGCAGCAACAGCATCGCTATCGTCGTTATTCGTACTAACATCTGNNNATTCRGAMWYAKKMWCAATNNATTTSGMTWSWYRYKTKMTWYTSRARTYTYTWAAGTATATAATACATGTTTTTTTTATTATACAAAACGAACGTTCAATGAAAAACAAAATCAAATTGAAAACTGTTTGAAATTATTATAAATAATTGTGTTATCATGAATGTTTTTTTTTAATTTCATGTCAGATTGGAGCAATGATACTTAAATGATTTATAATTATATCTGATTGTGTTATTTTTTTTGCAAAAAATCAAAACGTTTTATGGATTTTTGATGAATATCTTATAAATTATAAAAACTAAAATTTTATTTTTTTTATATACGCTTGATTATAGATGCGAAATGTGCTGTGCATTTTATGATATCAGTGTTATTTTTTTTCCACATCCATGCAGTTAAGTGTATATATGCGAATATACATTAAAGTGTGTGTGTGGGATATATATATTTATCGCATGCATATATATGGGTGTGTATGTGTGTGTAGGAGGATATAAAATGCTGAATGTTATTTATTGGTCTGAACCTGATTCGGACATAGTCTCAATATTTCGCTTCTTGCGTGATTTTGGAGTTTCTACATCATTGTCAGGATATGATTCTTCAGCGAATGGTTTGGGGTTTGCGTTACTAGACGAAACAACGTATATTGTAGGCATCGATTTCGAAAATATACCAACGAGTAATACAATGCAGAAAATTATAATCAAAATGATAATCGCAATACGAGAAAACGACTTGCATGAATCATTAGGAAAATCATAATCAACGAATCGTTTGCCAGAAGTTGTTGTGGCATCCTTCAACAAGTTTTGCGGTTGCTGCATCGTGGTTTGTGGTTGAGAGTTTTGAAAATTAACATCACCATCAGACGATGACATACTGTGTTTATAGTTATTTTATTAATATTACAATTTTTTTAACGGAAAAACATTAATTGGGTGAAATTTTCGAATTTAAATGTTTATCCTCGATGACCACTGCTAAACACGCACAGTCGTTTTGTTGAATATCTNNTCAACTAAAAGCCTAAAGCCTCAAAATAACAAAACAAACATCAGTGAGTGCAANNNNNNNNNNNNNNNNNNNNNNNNNNNNNNNNNNNNNNNNNNNNNNNNNNNNNNNNNNNNNNNNNNNNNNNNNNNNNNNNNNNNNNNNNNNNNNNNNNNNNNNNNNNNNNNNNNNNNNNNNNNNNNNNNNNNNNNNNNNNNNNNNNNNNNNNNNNNNNNNNNNNNNNNNNNNNNNNNNNNNNNNNNCTCGTATTAATATATACTACATTTCTCTATTTATAATAGTTATACATTTATTTTGTAAACGATGCGATTCGATGGTTAAAA??????GATTCCTAGTTAAAATATATATATATATATGTCTATGAACACCTATGCACTTTGAGACAAACTTTTCCAATTTCCCCAAATGCATAGACACAAAAAAAATCAGTGACCAAGTAAAATAACAAAAGCGATAAACATGGAAAACCATCAACTCGTATTAGTAGCACCAATAGTGATAGTTGTAGTGGCATTAATTGTTTCAACCAGAAAAAAAATACCACAATCATTGCTTCTACATCTATAACTACGGCTACCACAATTGCATCAAAAAATTCAACAGAAAAATTAACTTTAAATGAATGTTATGCATCTGACATGCAATTTTTCCCTCGTTGCAAGGTATCCCATTCCAAATGTTTTATACCTACGCATATATTTCTTTGTGCAATTAAGATGGTAGATGGGACGACAGTGGTTTTGTAATCGTAACAATTTTTTATTGTTGGTATGTTGTTAACTATATATGTATTTCTTTAAAAAGAAGAAAAGTTGTATAATAATGGGGAACCAAATATTATGTTACCGGAATAAAGGTGACTAAGAAGTAATTTTTTTTTCAACCGGATGAAAGTATTTGTAATTGCAAATTATTATAAATGAGAGAGAGTGTATGTATGTGTGTGTATGTGTGAAAAAAGAAATATTCAAAGTTTCCTCCGGGAACCAAAACTTGTCCAACAATCAGACAACAGAAAATTTTTTTAACTATAAAATTTTATATGAAATCGACTTAAACGATTTTTAAATTTGAAATTTTGTTATAATGGCATATAAAATATTGAAAATTTGTTAAAGGTTTAGATATTATATTGTTTTATAATGATTTACGTTATTGCATTTTACTATATAATTTAAAGTTTGGTTCTCAACATTTTGAATGGGTTAAAAAAATGAATATATATTTCTATTTTTGATACGTTTTTTTCCTTACAACCCACTAGTTGAATGTATAAAGTTAAATTTCTGGAAAACCAGCTGGTTCGTAAATGCTGGTATTTCGACGATATTTTAACATTAGATCTACAAACCAATCTAATTCCAGACCCATGCGAGCTATACCAAGAAGCAAAATTGCTATGAAAAGAAATATCAAACAAATTATATTGAAACTCAACAAGTACAATACACCCGAAGTTAACAATGTTATAGCGCCAGCGTAATTTAAATATTTATTAGTCTCGACACGAACCATAAATTTTTTATTATATTCATGGAACATTGTGTTGTTATATTTTACACGTTCAGTCATAGCTTCGGCAACACCTTCGTTGTAACCATCCAAACCATTTTTAGAATCTAACATGATTTCGGGCCCTTTGTCAATTCGTGAGCCCTCCGAATTCACAACCAACGAATCCAAATAAATCAATGTATCCGTTAAACTTTCAATTTGTAGAACCATTAATTCTTGATTATCGAACAGAACTGCGACCAAATGATCGAATGTGTATGTAAGATCGGGTTGATTAAGAAGTTTACGCAATGACATTTCACCCTGACGATTGAATTCGTTGGGAAATTGTTTTGGGACCATATTTTGATAACCAAATGGGTCCCAAAATAAAAATACAAAATCCATTAACATTGTACCGAGAAGTATCCAACCAACAACCGAAGATGCAGCGCCCACAATTTTGGCTAACAAAATCGCACTTTTTGCTGCCAAATTGACTACGGTTCGCCCAACAACACGTACCACAACATTCATTAAACCAGTACCAAAGACACGTTCGCCAATTGAACCACTCAATTTGAGTAGACCTTTACCAAGGAATACGGTTAAACGTTCGGTGATCCGAACGCATGTAGATTTGAGCTTTTTGAACATATACGAAACTAACTTATTGGCATAATGAACTTTGGCTAAATTGCCATTGAATAATGATTTGAGTAAGCCTTGCAATATCATCATTATACGTTCAACTACAGGATGTCGTTTACTTGGTTCTTGTTGATTATTTAACCCATCTTTGCCATCCTTGGGTATTCCATCGGCATTGCGTTTTTGTCGCCGAAATTTTGGTGCGTGTTTTTCCTCTGCAGCGATAATAATTTCTTCAGGATTCTTGAATTTGAATTCACTTGAGTGCATAATGTGTACATCCTCAATATCTTCAGTTGGTAATCCCATCTTTAAACGTGTAAAATTTGAAATTTTATAATTTCCATGGATTTCAGCATGTCGTCGTTTTGCTACATCTTTTGATATTTCGTGATCATTGTGATAGAAATTTTTGAATTCTCGATTTGCGGCATCGGTATGCTCATCAATCAGTTTTGAATCTGGAGCTTGTGGTGTTGTATCAATTAATTCGGGCAAAATAAATTTGTCGTTAATTGTAGCCTTCCATACATCAAGCTTAAATTTTGGATCAAGTTGTTTTGGCATTGGTGGTAAGTTTTGTGGTAACGGAAATGGTATCCCATTATTAGTTAATACACGTATGCCAGAGGCAGCTGCATTGATTGTACCCATACCAATCACGACATTTAAAACAGAATCGAGCTTACTTTCGTCGCACATACCTTCATCGTTAAGTATCTTGTCATAATATTCACAATAGGTATTGTTCAATTTGTAAGTGACGCCAGTGCCAAATGGATTTACGGTATCTATGGTTCTTGAAAAACCCGTAGGCATATCGTTTTTACGTTTTTCATATTTCGTATCGGAACGATAAAATGGTTTTTCTAGCCAAGCCATTATCGATGTATCTACCAGACGACAAGCGTTTTGTTGTGTATTCCAGATTAAAGTTGGCATTTGTGGTCGAGGGTTGTTTGTTTTGGTATTAATCGGTTCTTTAATTGTATTATAACAAGCTGGTTGGCATTGTAAATCAAAGCCATCATCACCAACTCGATAATAACTAGCTTCTTCTTCTGGCGTGCATTTTGATTTTTCCTTCATAGCGTTGCATGATAGACGCGAACAGAGACTTTCGGGAATTTTAACATCTATCATTTTACATGAATTTCGTAGATTTGCTGGAATATAATAATCATCCATGGTTGCATCTCGAATATTATATTCGATCCAAGTGCCAATATGTGGATATTTTTCTGCCATTCTACGAATAACACGTATTGTATAGTTTGTTTTGGAAAACATTTGTGCATTAGCGATATCAGTTAACGTATATGTTGCCATGGTTTATATATTATATATATACGTATATTTATTTTATTCAATTATCTAAGTATGAATGTGACCATCAATACATGTGTTTGTGTGTACTATTTGTATATATATGATAGTCAGTCCTCAAACTAACGCGTTCACTTCGAGTGTAGTCAATCTAACAAGCTTAACGGTCAACAAGTTTACACTTTTAATGTTGAAATTTTAAAAAAAACAAAAAAGTATTTTAAATATATATATATATTCAAAAAAAAACTTGCAACATGGAGCAATCTACAATATCGAATTGTCTAACTGAGCAGGAAGTATTTGACATTTGTCTGAGTCGAGTTGATTATGCTGGAAAGCTTAAAGCTAAAACGCATACATTGTGTATTGATGGTACATCATGTACAATGAAATCGTCGATATTGAATGCTACCGGACGATTGATTACCAAAGTTCAACGCAACCATCGTATACAAAACCCAAATACATTTGGGCCATCAATGTTGGGTTATATTTGTTCGGGAATCAACAATAGTTTGGGCACTATACCCCATTTTAATGATCGATCGCCGTTAAATGTGCTCGAATGGCATATTTTATGGAAACTTATGGATGATTATTTGGAGAGCTTTGGTAATACAAAACCAGACGAAAACGATCCAAATATGACCGTTGCATTTCAAATGTATCGTAAAATATTTAACGCCCACCACAATCGATGTGCCGTTAAAGTATTTTCCTCACGAATTAATGGTTTGGCCATTGTCGATTCCAATACAGATCGATGTGACGAGCGACGATCTAAACGCAACAAAACGGCTAGCGATATTGAGCGATCTACGTGGAATTTTTATACATTTCTTCAGAATTTAATGTATAAGGAATTGTATGATGGATTATATATTGATTTGGCATGGTTTCTTTGCACCGACCCCAAAGTGATTGTTTCTGNNNNNNNNNNNNNNNNNNNNNNNNNNNNNNNNNNNNNNNNNNNNNNNNNNNNNNNNNNNNNNNNNNNNNNNNNNNNACATGCACTACCAACGGTTCGACACGACTATAATATGAGCAATATGACGGTGCATGCCTATAGATCAATCGGTCGTTGGGGTTGTAAAGAATTATCAGGTACAAACGAATATTTGCATGCGCGATTACCCAAATATTTGGATATTAGCAATATAGTTTGCCCCAATGGTTTGATGCATGAACCAATAGTTCCAACAACTCGAGCATTCATGTTTATACAATCGGACCAGCAGTGCTCTCAGAAAATCGATGAAGGAATTAATACGGAAGACAATTCTAACTGCGACAACGATAGCGAGTTTGATTTCTTAAATGAAAACTTTTTAAATTCAAACGATGGATCAAATACCGATGAAAAGGCTCCTTTCGATTCTAATAATAACGATACTTGTAATAATGATATTGCTAAGAAGTTTAAAATTGATAATGATACTAACGTTGATTGTGCTTGAAAATAATAAATAAACTCAATAAATTTGAATTTGAAAAATTGTTTGTTTTTTTTTGTATTATTATTGTTGTGGTAATTTTTTTTAAAGGTAGTTATAGAAACAACATCAAAAAACCTACAAATGGATGCAGCATTAGGTCCAACACGAAATCGTACGGTTTATCGTATGGGCGATGTGTCTGAAGGTATAATGTCGACAACATTCACATCAAATCGACCAACGACGACGGCAAACCAGAACGCTTCTGGAGTGAATATACCTATAACAAGCAACGATCGAAGATTTACTTGTGGTTTAACTACATGCGAGGGTATTTCATTTAACAATGATTTTGGTGGATTTCGCAACGCCATCGATGGTAAAGATTCACGTAACATATTCAATTTGGATTTCTCATTCATGAATATTGAGCTGCTTCGTCAAAATCTGGATATTATTGGTAACGAAGTTAAAAATGTGATTGATTCGTTTCGACAGTGGTTGCATGATATGGAAGCAGATTTTGAAATGCGCGTAACGTTGGGTGATGTTGATTTGGATGCACAGTTGTTCACACGTCTTAATGCTATAATACCAAAAATTGAACAATCTAAACGTTCGCTCGATGCGTGGTATTCAGAATTTCAAGATTCAACCATTGATTTAACCGAATCATTTGCAAATTATACAAACATCGCATCACGTATTGAGACATCATATTTGGCCGAATCATTTGTTAATGGGAGTGGTCTTCCTGAAAACATTGTGACTATCGCCAAGCAAAATCAAACTAAATCGCGATTTATACAACGTCAGACAACTAAATTGTTGGCCAGCGATGTTCGCATACGAAGTCAAATGCAAAATATTAGTTTCAAAACTACAGAATTGAGTACCGGTATTCTACGTTATGGTGATCGTAAGGAGTTAAATTTAAATACTTTAGCACAAGCATTTGAAATGTTAGGTCAAACAGATTCGCCATTAGTTCGAGTTCAAAAACAACTATCGTATTTGATCAATTCATCGCCACTTAATTATAATTTAACAACGGCACCCGTTAATTTATTACCATCTGTTAACAAACCATACACTATGAAGATGGAAGATCCGCGAAAGAATGAAGAATATATTCTTGAGCGAATGCGTGGTATTCTCAATACAACATTGTATACAGCGGCTACAGCTAAAAATATTGACGCAATTAATACATATATTGATAGTGTATATCGCAATTCTCCAAGATATGCTGAAATGAAAAAATTATACAATGAGATTGTATCATCGAATGTGCCACATATATTAATCGAATCTCTGGCACAACAGGCTACAGAACCTGAAAATATATATTTATTGGCATTCCGTGTTCATAAAATCATTACAGCTTTGCGTCCGCAAGATGCCATTTTTAGGCTTAGACTTGATGAAATCGCCTCAACTATAAATCGTACAATACAAAACCAACTGAAACGTGAACAATCACCGAGCACTCAAATTAATAATCCACATTTAATTAACCTGGGTAAAATTAATACCGATATTAATGATAATTCAACTGCAAACATTAATAATGACATACTGGACAATTCAGCGTTGTTAATTGATGAAAATAACTCTACGGATATGATAGTCGATGCAATAAATCAAGAAGAACAACAATTGGGACAGACTTTATTGCAAGAACAACAGCTCGAGTTACAGAGATTGGGTGAACAACAGTTGATGCAAACACAAATGTTTGTTAAAAAAAACTAATGGACGTATATATAGTAAATCTCGAAACATTTATCATTTNNNNNNNNNNNNNNNNNNNNNNNNNNNNNNNNNNNNNNNNNNNNNNNNNNNNNNNNNNNNNNNNNNNNCGATTTATAAACCTGGTGTTTTGGGAGATGTTATTTTGTATGAAAATGGGATTTTAATCTACGATCGCTTCCCGAATCAACAAACAACCCAAATGAATATCAGCACGATGGTGGAAACTCTAAGATATTTGTTGAGTAAAACATACGCGCTACAAAGTCGACGCGTTGATATTTATCTACCAAAAATGTCCAACGATATGAACGCCCAAGCAAATGTGCAAAAAACGTTTCTAACGATGACATCTGATGATAATTTATTGAATTTTGGAGAATGCTCTATGGATCATGGTTATAATAATGAATGTCAATCTAATAAAAAACCATCAAATAGATTCAATATCAATATAATTAATGTATAATATATAAATATAAATTTTATTAAAATTTATTTTTCTTTCACATTTAATGTGTTTTTTTATAAAAATAATTACATATACATTCGATGCCAAAACAATTATCGCACATTTGTGGTAATTTATCTAGCGATAAATGTTTAATAACAAAATTTCGCATCGTTTTCGTCGGTATTGGGACACGTGTCGAATCAAATTGATGTTTCGTCATACCACCATCAACCAAAAGTCCAGAATTAATTGCAGTTTGTGATCCATGTCGAACATTCGAATGTGAGTTGTATGTATGGAGATTGAGTTTCTGTTGGTCAGAGATCTGCAATTGCGACGAAAGGTCTACCTGTTGGCACGTGTCCAAATAAGGTTGAGCATGTTGAGTTGCGATATCAACTTGTGGATTACTAATGAGGCCTACATTCGAATTTGTATTATTAGATGTATGCATATAATTATATTGGTGCGCTGGTACAACATGTTGTTGGTCGATATCGAAAGATGACAAAATATGATGTCTCGGTTGTTCCAACTTTAAAACTTTTGCTTTGGGTTCTGTTTTTAGAATGGTCAACTCTTTAAATTCATCACCATAAATACGTTTACGACGCAATGGTGTCCTGGTATATGTCTCTCCAATTTTGCCAGTTTCAAATTGCATAGGTTCGAATGTCTCATTTTTATATCGAGGTGGTGTGCTTGGTTCGTATATTGGGCTTATGGGTGTAAAGTACTTGTCGTTAGCATCATTCGTCCAGTTTTGAATATCATCCATAAACGATGGGCTATCCAATGGTTTCGGTGATGCTAACATTTTTCCTTATTACTGTTTTTTTTATTAAATTCTTATCAAACAAACGACAACCAGTACTGTCGCTGGTTAAATAAGTACTGATACTTGAGTCATCATCTCAAAGGTATGTGTATATTACAAAAAAAATCATTATAATATATATATATACGTGTATATATATATATATGTATATATATATATCAATGGACCGTCCCTCCCCACTATCCATAGCACGAGAAAAAAAAACTCCTTCTTATAATTGACAAACATCCAGTTTATATATCACATTAACTAATCAACCATTGTCCGATAGATACATATATCGTTTATAGCTTATATTCAAGTTATAATATTAGATTGTTAAAGTGGTTGAGCGTTTTTCCCTACTACAAACAGTTGTTTTTAACAAGAAGATCAGNNNNNNNNNNNNNNNNNNNNNNNNNNNNNNNNNNNNNNNNNNNNNNNNNNNNNNNNNNNNNNNNNNNNNNNNNNNNNNNNNNNNNNNNNNAAATAACGATCATATACATCTGATATGTTTAAAATTAAATTGGCTAAAAGCGCTACAGCAGCTATGAATAAAAACAAAATAGCGAAAAAACGACCATACTACACGTACGATCAAGACGTTTCCAAAAAAAGATGTGACAATATTATAAACGATATCTCAATTGTTAATTCTGACATTGCGAGTCATACAAATTTAAAATCAAATATTATGCCATTAAATTTTGAAGATACCCAACCGACATTAGACGTAGTAACGACATCAGAAGCAGAATCAACAAAAACATTTGAAACATTAGATGGAACTATCAAACCTAATCTAGAAAACAATCAACGTAATATCGACAATAAAAACCACATCAAACCTCAACAAAAACACATGACCAATCTTTGTAACATATTAATACCCCGGGTCGTCATGCCCAAACGACCAATGCTCGCTAAACCAATTACAAATTTCGACGATTTTGAACCAAAAAATTGGATTTTTGAAGAAAAATATGACGGTGAACGTTTGTTAACCGTTGTTTATGATAATCAAACAAATATCGTCTGTTATACACGAAACTTGAAAAAATCAACAATATTTCGTGGATCTATATTATTGAATCCTGGTTACAAAAATTGTATATTTGATGGTGAATTGGTTTATATGCGTGGTGATGATATTGTTTCCATCTGTGATACTGGTAATAGGAATGCGCTGAAAGCCCAATATCGTATATTTGACATCCAAATGATGAATGGTTACGATGTGCGTTGTAAAGCTTTAGATGAACGTAAACGCTTGCTCGATCGCATTATTTGCGAAACTGATAATGTGCGAATTTCCAAATACCATGAATGTATTGATATACCAACAATTATGAGACATTTTGATCGTATAACAAAATCTGGTGGCGAAGGTTTAATGCTTAAATCGTTGGATCAGTCATACGTTTGTGATTCTAGGATATGGCTAAAAGTCAAAGTGCTGCACCTGCGAGACCATTTGGAAGAATATGAATTATATGCTCATCGATTTATCAAAGATTGCAATGGGATTTTAAACATTTTGGATTGCGGATATTATTTAGCGCAGTGTGGTTGTGAAAATGTATCTGGTGCTATTACCGATATTTGGATGAAACGACTATCAAAAGAGATTTGCACGAAAAAACCACACAATATTCGTTATGTGCACGTAACTAACGTTTCATCGGGTATAAATTATAATTTGAGAAATAAATTGAAACTCATGTCAGATCCAACAACTGGATATTTTTACAATCGTGTTATTGTGACTCTGGTTGCTGATAAATTAACTTCCAACAAATCGCTCAGACATCCAAGTTTATATAAAATTCGAAATGATTTAACTGATATCGATGTTGGAAAATTCCTATAAATATTCTAGTATATAAGTGCAGCGTTTTCAGTAACTCTTGAGAGTGCCATTTGAACACTCTTGTTTTAATAATTGTTTAATAAATCGTTATTATCATTTTTTTGAAACTTTGATATTTGAGATATAAAATTATGGAGGGTGCAAAATCCGAGAAACAATCTGTAAACACAACAACTATAAATAATAATAATAATAATAACAATGTTGACTCGGTAACAATCACAACAAATGTTGAAAAAATGAAAAATGAAAAAATGGTTGAGACTGGTAGCGAAAACTCTTTACATATTAAAGCCCCTGTTGAACCAGAAGTGATTATAAGAGAGCCACCCAACGAACCAATATCGGCACCTGTTGCTGCTGTTTCTTCTTCTGTGGCAATCGACGACAACGATAATGATGAAAATGGTGGCAATATTATTAATGGTAATGACATTGGTGAAGATGATCATTCGGAAGATGACGAACCGACTGGTATAGATGACGATGAGGACGAAGATGATGACGAGGACGATGTTGATGGTAACAACGTTATGTTGTTGACTAAAAATATCATGGTCGCAGTCGCTGCTGCTATTACAGCTCCGTCGACGAATGTTGTTACTGATGCTACCCCTTCTACTCCTCCTATTACTACTACGACTAATGCTGATACTATTGTCGTCGCTACTACTACTACTACTACTACTACTACGAATAGCGAGACATCTTCAAATATAACAACAATTGAATCTAATGATGACAATATTGATGGTAGTAATCTCAAAATTTGCGCTAATGTTACTAGTAATGATCCCATTACTGCGACTACTACTGCTGTTACTACTACTGCTATTGTTTCTCTTGATACTGATACAACAATAACAACAACAACAACAACACCACCAACAACCACCACCAATACTGAAACAACAACTACACCAACAACCACCACCACCAATACTGAAACAACAACTACACCAACAACCACCACCACCAATACTGAAACAACAACTACACCAACAACCACCACCACCAATACTGAAACAACAACTACACCAACAACCACCACCACCAATACTGAAACAACAACTACACCAACAACCACCACCACCAATACTGAAACAACAACTACTGGTAATATAACTGATACGGCATCTATAAACATTAGTAGCATTGTTACTCCTGTCGATGTTACAAACACCACTACCGCTACTACTACTACTAATACCGATATTGCTACCACCAATACTATTACTACAGGAACTGACGACATTGTTATTATAACGGATACCATCACTACACCTGATGTAATAAATATTAAAGCTATCAGCAACAACGTTGTATCTGTTGCTAATACTCAAACTGATAATATTAAATCCAATGATATTGCAACAAAAACAACATCAACAATAAATGTTGATAATAACACCACTATGACTAATTCTAAGGAGTCTACTCATAATTTTGATAATAATTGCAATGGGGTTACTCGTAATGATAACATTGATATTACCGATAACAATATCAAACAAAATGATGAAAATGAGAGCATTATGGATTTTACTTTTACTGAAACACCCATAGATAATCGTAATTCCCTAAAAAAAACAAATAATTCGAGACGCCACACGGTTGGATCGGAACAACTAGAAACTCGACCATCAGTCATAAATTTGAATCCAACAGAGAACCTTCAAGCACGTTCTACTCCAAATTTAATAACAAACCCAGCTGATATAATACGCCAAGATAACCGAAAATTGACTCAAGCAATGGCTACTACTGGACTTGTATTTAATGATGGATACACTATGATGAAACCAGCACCAGAAACAAATATACCATCATCTCCGGAATCGTCATCCAGATCACCATCACCATTGATACCATTGGCAGTTGTAGATGTTGTTATGTCGGAACCATCACCACCACCATCATCATCATCATCATCAAACACGATAAATACAAATGTCAATAATATATCCAACAATATCATGTCCCTTGATAGTCGCAAACGCAAAGCTCCAACAATTTCAATTAATTTGATGCAATTTGTACATTTGTTGTATGAAATCTACGATGAAATGATATTCGACAATGCCACAAAACAAATGAGCTTTAAGAGGCCAATTTCAACCTATGTTGATAATTGTTCATCTGCTAAATATTTAAAATTTGATGAAAACAGCACAAGTGTCGGAATACCACCAAACAGCTCTGATAATTTCAAGTCGAAAGTGTACAATTGCATTATGAACAAGTTATTTGTATGGTTCGAAAATCAAAATGCTACATTTATATTTCCTAAAGAATTGTTGCGTTATTTTCTCGCTACTCATATAAAATTTATTAAACCTTCTGATTTTATTGAGACAAACGCCATACCGAAAGCAGATAAACGTGGCAAAACGATGGCACAGCTGCTCAATGGTAGCATTTTATATGAATATGCCAAAGGTTTTGACATATTTGTTAGTAGTATGGCACGTAGTGATATTGGTGATATACAAGCATTGAAATTTATAATCCAAAAAAAAATTACAATACCATCAAATATGTACGAACAATCGTTAAATATTAAATTTACACCAAAACCACACATCCAAGATATTGAGTGTACACATCGAGAAGACTATTCACAAATAATGATTACAAACAACAAGCAAATGTTTGTTTTGATTACAAAAAATATAGTTATGATATATGATGGAACAATTTTTGTCGCGCCTACAACTAACACAGAACGTGAATTTACTACTAAATTGCGCGAAGAATCTAAATTGAACGAAGGCGATTATATGCTATTGGATATTATGTTTGCTGTCAAAATTCGTGTAATAGATGTCTTGCAATGCAGTTTAAATGGAAAAACCACATTACCCGAATCGTATACTTCACGCCTACAATTGATACAACGCATATTGCCAGGCATTAGATTGGCAACTATAACAACACAACAACATACAAATAACAATGATTGCAGTTATATACACAAACCGAATGTGGGTTTTGGACCTTCATATATTTATCATAAATCAAATTTAACGACTGCCGCTATTGGTATACTTGATAAAAATGTTATTTTGGCTTTGCATGATCGTAACGACAAAAGTCTTGTTGTAAAATATAAAGTATCGATCTCTGGTTCTGCATCATATTTATTAGCAATTATGCCAACAATTGCGGTTTCTATACCAAACAATAATTCTGAACCACAAGAAGAGCAGCTGCAATCACAACAAACGTCACAACCACAAGGACCATCACTTACAATTTTGATGGACGACATACCGATTCGTATAGTTGGTGATCTTAAAGATGTGCGTCTCTTCGAAAAAATCATACCAATTGAATTGAAGGATTGTAATCGTCTCGGATTGTACAGCAATAGACCCATTTCCGATGTCAGCGAATATAAAACCAACACTGTGCGCAAAGAATCGGCAATTTTGGATGATATCACCAAACAAATTAATCTTAATCCAGATTTATTATCTCAAATTTTGATGAAGGCCGCTGTAGCAAGTGTTACTTTGAACGATGAAGCTAAGGCTATAATTCGCAATATTCTGGATCCAAAATTTGACATTTCTTTTAATGGTTATAATAACATGTCTTGAATTATTATTTTTATTGTATACAATATATATATATATATATATATATCGTACCCATCAAAATAAATAAATACACAAAAACAAAACATAATATGCAATATATTTTTTTTATTGATTAACCATAACAATATAATTTTAATTTTTCACAATTCTGTTTCTGGCTTAACGGTTTCATTGTATACCGATTTAATGGATTGTAAATCGGGTAAATTGACAGCAACGTGAGAGATAAATTCACTATTGAGCAGATAATAAGTTTGTCCATCGATCAAAAGTTTACTTTTATTCAAACATTCGACATACAAGTCATAATTTAAGTGTGGTAGGCACTTTTTCAAATCTTTATTGTTGCGCAATTGATCAATAAAATGTTGGGCTCGTTCACGTGCCGTTCTCAATTGGCACATCTTAATGTATGGTATGCGAGAATCATAATTTTTAGCCATATCGTTGGCCAATCTATTGGTGGCATTATCACGTTGCCATGCTTGAATAATACGGCTGCGAATAACACAATCCAAGATGTACGATAATAGATTTCCTTTTAAATCATTGCTACAATAATCGGTTACAGGTCTTGATTCTGAATATAATGCAACATAGAATAGAGCTAAACATTTCAATTTCAACGTTGTACTGTATACATATCCTGGGGTAAATGTCAACGTTCGTTCGAAATGAGATAGATGCAATTGAATGCGATTAAAATCGGTATCGTTTGTCTGATTACGTATTTCAAAAACCGTTTGCTCATATTGTGGACCATCTGGTATTTGTGAATATAATTGATAACCAAATTGTGTTGTTGGTTCAGCAGCTTTCAAGATGCCAGTATGTGGATCATTAACATATTGGCGTATAATATCAAAACTTAGACCTGAAGTTGTAACATCATAATAATCTTCATCGATATCCATATCTTTGCTTACACGTGAACTAAACTTGATAAATTCCATAAAGGTGTTGGCGTCATCAGTTTTTAGACGATCGACCAAATAATTGATCAAATAGTTGCATTTGTCTGAAACTACCGATTTCGGCATCGCATTAATATCAATGGCGTATGGCATCAATTCTATCAATTTTTCATACGAGATCACTCGTAAATTGGATACAATACGATCAACTCCATTCATTTCGTCAGCGTTCACATACAATGTTGGTACACTTATAACGACGCCATATTTATGAACTTCGCTAGGCATCACACTATCCGAATCAAGCAAACTATCGTAATTTATCATCTTGAATTTGTTTTTTGCCGTTCAGTCCAACTGCATCAACGATCGTACCTATAATGCCACTCGAATATCTAAAACACGCTATTTTATACTAAATGTACAAAAATAAAAAATTTTCAGAAAAAATAATACATTACTTGTACAAAAAAAGGTTAATAAATATTCAACTATGGCATCACCGTATTTGAAACACTACCAACGATCATTGTTAAATATTGATCATAGCCATATATTTGATTGTCACCATTGGATATGATTTTATGGATGCCCATGCGATTTAAAAATCGTTCAATTATAGTGCGAATTCGTGAGTTGTCTGCTGAAAATACCGTGATCTCACCATTATCATCTAAATTTTCAAGACTTGCCGATAAAATATATTTGCTATACACTCGCACTATAATATTATTTTCTTCAAAATGAAAATACCCATGCTTGAGTCCAAGTCGAATGAAATTTTTAGGCATAATTATAACCAATAGTGGTTGTTTAGGCAACACCATATTATACACGTTTCCAGTATTTGGATCGTAAACTATATTACTAATGAGATGTCGTTGGTCAAGGTAGCGATATTCAACAAATGTTGATGTAGATTTTGGTTGCCCTCGCACGTAGTCGTCTCCCAGATTTCCAATAATCTCATTAGTTTCATTACTGCGCACGTTAATATCGTAATTTTTGTCAACATCGTTAACCATGTAAAAATTGACCAAAGGTTGTTGTTCAATATTGCCAGCAATAACATCGGTCGTTAAAATTGGATATGCGACTCGGCCATAGAAGCTGTCAATAGTCGCTAGAGTGTCGCTATCAAGTGGCGTAGCTGAGAATATATAGAGGCGTTTGTATTCTCCGACCGGTATTAAAGCTTCATTCGTCTCGGGTGACACACCATCTGGTATACCAAGTATTGATATTAAAATCGTCTCAGTACCACCATTAATCGTAACTTGTCGAGATTCAGCATTGATATCTGTGTATAATTCAGTAGACATTATGACGACAATGCCGGAAGAATCTAATAAAATGGTGCCCGAAACACACCCAATGTTGATCAACTCGATTATGAACTTTAACATTCCAATGCCAAAATGCAATTATTCAATCGAATCTAGGCGTCGCATTTGTAAGAAGGCTCATAAGAGAAAACACAACACTGAATTTATACGTCAACAACATAGAATTGATGAATGCGATCGAGAGCGACCTTCTATACAAGAACAATTGCAACAACTTGATGGTTGGGATCAATTTAGTGAGATCGCAATCGATGGGCAAAATGGTACAACGAAGAGCTCGTTGGCTAAGAGTTTGAATCGAGTCTATTTAAAAATCAACGAACTATTCCCGAAGATTTCATGTGGATCCGATTATAACCATCGTCCAGTGAAATCTTTAGATTACATTCTATTCCATCTAATGGTGAAGAGTTCGAATTCAATTTGGGATCGTTGCATGTATTCGAATTTAATATTTTATTATGTCCATCATTTGATGTTTATATTTGCAAATTCCTCAATACCAAACGATGAGACTATTATTTGGCCAATTTTAAATAACATGGCTCTCGATACTGGCTTATTGGAAACTTTAGATTTGGCCCAAAGTATTCGCAATGTACCAACCCTTTTTCTAGTATGTAGCAATATTGATTTAATTGGCGAATCGCTGCGAAATCGCGGCATAAAAACTAACTCGTTAAATGATATTTGGAATTCGAAAGAATACAATTATCAAATGGCACAATATCATGTCTATCGTTGGTTTGGTAAAATAATGAAATATCCAGTATTTGATATAGTTGATTTCTTTAAAGAAGGTATGATCGTTGACGATATTCGTATATTAATTGCCTCAAAAATCGACATACCGAATAACCAATCATGCAAAAATAATATTGGCCAATGCACATGCCCAGTTAAAGGTGTAGACAATAATTCTCAGGATAATCCACATTGTACAAATATACCAGATCAAACTAAATATGATAAATTTGATAATATTATTGAAAGTAACAACGACGATGTGTTAGTTTATGAATATAGTCGTAAATAATATATATATATATGTATAAATATAATAAATAAATATTTTTTTCGTAACAATGTGTTTTTTTCATATTTTTTTCTTTATATCCATTTTTTAGATCTGATAACGGCGCTTAAGAAACTCAATAATCGGAATTTGCCATCTATTTGTGTATTTTTGTACAATTGTAAGAATGGCGTATCTTGCGAATTGGCAACCGAATCCGATTATAAACATAAAACATTAAATGTTCGCGAATCTGCTGGAAAAATTTCAACATTTGACAAATTAACGCCACTATGTAATAGCAACGCCTTGATGAATGGTTATTTGGTAGATGGTAAACTTATGGCACTTAGCCGTTTGGAATTGGGTATGTCTCTACAAGACTTTGGCATCACAATTCTAATGATGTTTTTTGCGGACTTTTATTCGAAAGGTCAATACCCATTATATATGAATACATTCCAATGCGTTCGACAATTGGAAATAATTGACAAATTTATATTGTCGTACAATCAACGTTCTATACGACTACCACTCAACTTGGCTACACATAAAACGTATGGTCTTAAAGCACAACACTCTAAATTCACAAATAGCGGCCATTTAACCATGCAATTGTTTAATAGCATCAACGCGTTGATGCGAGCAGCTACTGTAACACCAGAGCATTTCATTAAAAGCGTTTCAATGTTCGATTTAAGTATTATTGAAAGTTTTTATATATTTACAAGTATAACTAAAAACTGCAAAATAATTAACGAATGCAACGAACTGAAATATAATGTACTACCGTTTACGTTTCAAAAACCAGAAACATCGTTACGGTATGACGGAGACTATTGGTTTGAATTACCGCGTAATGCAATTTGGTTTGCATATCATCAAGGTCAAGTCAAATATTCAGCGTACGTTGGCTGTGATATTCACGAACGTTTGAAATGCTTCAAAGTCTCCAACGTTTGCTGCTTGGTCGTTGGTTTTTTGCATGATCATTGTGTATACCCAATAATATTTCAAGATCCGAATTTACACACTAATTGGGATGCAACAGTTAATTATATACGTGCTATGCAATTTAATTGTGTGTTAAATACAAATATGATCCCATTACCAAGTAAGAATTCACGAATACATTTTGTGAAAAATGGAATTGCTACAATATTTAAATATGTAACTTGAATAAAAAAAATAAATTTCAAAATGTTGTTTTATTTTCTCCATCGCTTTATATGTATATATGAGTATATCTGGGTTAAGTGATTAAACGTATTTGTGAAATATTATCATAACTTGTAGCTTGTTTCATGTTGGCTCTACGTATTAGATTCCAACAAATCGATATTATGAATACAATGATAATGAACGCCAATAGAGCATAACCCAAAGGTTTAACAATAGTCAAAATACCCTTGTTGACACCTTCAAATAAATTGGTGCCCGTAGAAATGGCAGCGTCAGTTATTGTGTCTAATATGGATGGATTTACAACGCATTGAAATGCAATATTAGCCGGTATATTTGAGGGGTCGATGTATTCGGTTGATTTTGGATCAGCCGTAATCGAACACATTCGACATGGTGGTATAATACCGTTCTCGACTTTTGAATTCTTTTCCGAGCAAATATTAACTTTGGGCAAATCCTTGGTTGTAGTTATAATTGTGTGGACAATATTATAATATACATCGAGTATTTGATCAATTTTATCATTTAATTGATCTACTGGTATATCAACGGCAGTAGCTATGCGATTTTTTAGCGCATCACTGTTATCCATGCTACATATTTTCATCAACACCAATGTTACATTGTAGTATGGTAAAGAATCGGGGCATAATAGGTCCGGCGTGCCATCGCATGTATACGATTGTACTTTACAGGATGATGTTTTATTGTTTATTGTTGTCATCATGAAACATCCAACTCGCTGTCGTGTAGCTCGGATAGCCCAACCAGTAGCTACAACAATTCCGGCACCGATTGTGAAAGATATAATACTTCCTGTGGCATATTTTCGAAACAAATTACTTTCGACTTTAGCAATATCACTAGCAGCCGATTTAGATATATTTCCAAATTCGCCACCATATATATTCAATTGTGGGTATACTCGCTCATTTTTAGCAATATCTTCACTAAGACTTTTAAATGCTCGTTCCGGCGTTGATCCGATAAGTTCTCCGAATTTTGCAACTTCAGATGTTGTTATTGGCACCTCTTTGCCTGAAATTTTTACAATTTCGGCCAAATTGGCTTCTCGCATAATTTTTGATACCGAACCAACGGATTCTTCGCCCAATTCAATAAATCCAGCAGCATTTTTTGCCACTGGCATATTGGTCATAGCTTCTTGTAGCGGTGCTAGCTCTGAACGAAACGAACGCAACACCGATTCAGAATCTGCCACCGTTGACCGGCTCATCCCCTTTAGATCTTCTAGGAACGCCGCCAAAGCCATTTTTAACAATTTGAAATATTATCAAAAGTGTAATAATGACAACTAATAGTGCTATCAACATGATATAACTATATATACATATTTAACCATAAAATTAAAAAAACGCTATTGTTGATTTGTTTTTTTTATATATCAATTTTTATTAAACGAATGCACGTGTAATGGGGGAAATACAAAAATATATACATATATGATTAATTTGATTCAGTAACAATGGCTACTTCGTCCACAACATCCACGCCATCAGATTTTATATCATCAATATTGGTATCAATGTCAACGTTGGTCTTTCCCGAGCTAACATCATTCAAATTTGATTCATTTGATGCATCATTAGCACTATTAATAGCTTCACATGCTGCCTCAAATTTATCAACCAAATCATCAGCAACACTTTGATTTTGATCAATCAATTTTTGACATTGTTCCAGCGAACGTTCGTCAATTTTTGATGAATCGTCCAAACGATACAAATAACTGCTATATGATTTTCCAACCAATGAATTGTTCATCAATTGAAATATGGACATATTATGTACAAGAGTCATAGTGAAATCGGTATATGACTTTTCCATAGTTCTACCATCTGCAATGTTGATAATTTCCATTTTTTGTTTAGTTCCAAAAGAAAATGATGTAGGTGATACAGCTTTTCCAGTCATCTCGTTTAGTATTATAGCCAAATTTGACATATGTTCCATATCAATAAATGTAAAATTCTTACAATCACGAGTATTTAGAATACAAACCAATGGTTTAGGGAATGTCAATTTCAAACCTTGATATGGAGTCGTTGTTGTTTTATCCAACTTGTTCAAAGTGCTTTGTGCCGACATAAACGACAAACTCGAAAACTCAGCTGGAATGCAATATTCGGTGCATTTACCAATACTAAACAAAATTTGCTTCATTTTATAAAATGTTGAATCGTAGAATGGATGTCGAGGCATTGTTTGTTTATTATTCGAACGACGACTAATTTTTGCATCCAATGTTGATCCATCCGTTGTTTCCAATTTGCGCTTGTTACGCATAATCTTACTAAATCCAGCAAAGTTACCGCTATTTGGCAAACGTACTGCATTGGTTATACATGCGCTTCGTAATTTTGATTCACTAGTAAATATAATTGTCGACAAACAATATTCAATATAAACCGACAAACTGTCATATTTACTATACAAATCTGAATAACGTTCACGATACAAATTGGCCAGGGCACCGAAACAATATTGCTTGTTATCAAAAGCGACATGTCGAACCATAAGTGTATACAACATATTGTCATCATCGAGTAAATTCATCTTGGTGATTTTAGAAAAGTCGTCGGCTAAAGCCTCATAACTTGCATTTAATCGACATTCACGTTCCGATTTGAAATCTTCATACGTCATATTAACTACTTCAAATTTGTTGGTATTCGCATTAGATTGCTGTGACGATCCAGAATTAGTTGCAGCTATTAAATTGTTAACATACGCCGTTGATGGCATTGGAAAATTAAGACCCGACGGTTGCGTTGGCATCGAAGCCGATGGAGCTGGTGATGCCGATGGTGTTAAAGTCGGCATAGACATCGATGGCGGCATAGACATGGTTCCAAGCATTTGCGAAGAAGTTGGTTGTTGTTGGGTTGGCATTTGATAATATTGTTGTTGTTGAGATTGTTGTGGTGTTTGTTGTTGTTGTTGTTGTTGTCTCATATTTATACCAAGAGGCATCATCGAGTTGTTGTCCATTTGATTCATTTTGCCCTTAAACACGTTTTGTTGAATTTTTATCTTTGAATGTAATGTTAAGTAGACAGCTGTTATTGGTCAAGTGAACAAGCTATACTGAATAATCCGCCAATGTAAACTCTCTCTATATATATATGCTAGGTAATAACTATGTCAATTTTGAGCATTCTGTAGATTTCTTTATTCAAACGATCTTATATATACATATTTTTTTATATATATGTGCATATATTGGCATATACGTTATAAATAGCGATATTAATGAAAAAAAAATAAAATTTTAATATATAGTAAAAAAAGTATATTTTGGACATTGTGTGAAAAAAAATGAGTGCCGTACAAAATCCCACAAAAAATTTGAAGCGCAAATATGTTGAGCTTGACAATAAAGACAATCACAATAAAACCATGCCGAATTTATCAAAATCATCAAAACCAACATCATTATCATCGTCCTCACCAACACCAATATCATATTCAGCGATACCAACAACACCACAACGATCGTTATCAAATAATAACGTGTCTCAACAAACAAAAAACCAAAACAATTTTGATACCAACAGCAATGCATCGGAGAACGACAATGATCGTAGTAGCAGTAGCAAAAGTACCATCAACGTTAATAAACCATCGTTGATAGCAACAAATCCATCGTACAATTATAACGATATTCGTAACGATAATCTCAGCAATCATATAAATTTCAACGATAGTATGAATCACTCGGATGTGTATCTCTATCAAAATCTACCAACTGATGTTAATATCAACGAAACGTCATTCAAACGACCATTTGAAGATCTTGCTAATAAAATATCCAACGAATTTAAAAATTTGAACATTTCAACAATCGTACAAGAATATGAATTGATATTATCTGAATTTCTTGAACTTAGTCGACCATTTCGAATGTCTAATCCCAAATATAATGCGATTTTTGAACATCTTATAGACACACTGAAGATGATTTATAACATTAATATTAATGTGATGTATGTCAATATGTACAAATATACAACCTCTGAATGGGGTAATTTATATTGGAAATTCTTGCATCTGACATCGATATTGCTTAGTCATGCATTTGAATGGCGGCATATAACCAGTTTTCTTAATTTCGCAACCATTGTATACAATATAGATTTAATACTACCATGTTCGATGTGCGCCAATCATTATAGGCAAATAAAATACGAAGACAGCATAAAAGGTGTTATTAAAACCATCGCATTTGGATCAGTGATGACCGGACTACAAACTTTTCACAATATAATCACATCCAATGTGGACAAAACAGCAGAATACCGCCATCGACCAAAAAGGGAACCATTCTATGTGGCAAATTTCGCCGAACGATACCATTGCATTAATGTCGTTGATGAAAGTCTACAAAAATCATCATCGTATATCAAAAGTAACATCGATTGGCAACCAACAACACACACGCTAATAACAATTATATTATCAACATATTTGAGTCAATCATATACTCGAGTATCAAGCCTCCTTAAACGCATCGCATATAAAAACGAATCAATATTCGAGGATGTTGATTTCGGAGAACAATATCCACCTACCATGATGTATCAACAGCAAGATTTTTACTTTGCCAATTTAACAAAATTGCAAATATTATATTGTTTGAAAAATGCTTTATTGCTACAATTTCAAGATACAAACGTTACACCCGAAGATATAACCAACAATAGCATATTCAATCAGGCGATATTAAAATTTTACAATGAAAACGCACCAATTGTACAAAAGTTGCTCGAAATAAATAACGTTTCTGATAATTCGATTGCCCAATCAAGTTACAATTATATTTACACTCAATTATCCAATATTAAAAATGAAGCAAGCAAACAGTTTGATTTAAATAATGATGATATATAAACGTATATTTATTTTTTTTTCAAATTACATGGTTTCTTTTATCTTACTAAAAATATCATTTATGATACATTCAATTCTAGTATATTCGTTTTGAATTTCATCCATATCCAAGTCGCCATTCAACAAAATAATGCGACCTTTAAACACTGAATTTGGTCCCAAGAGCCAATTTTCATATATATTATGCATACGAGTCAATTGCTCGAGCGTCACATTAACCTCTTCCGATCGTCCACGTTTGCACATTCGTTCATAGATAACAAGTTTTTAAGATTGAATATTTTGCCGGTTCAATGAACTTCCTGTCGTACAAGTATTTGGTGAAACAATGAAACGAACTATGGCATGAACGTTCCATCACTTTACAAACGCCATTAGTATCAAGCAGATGCGATTGAATCATTGTAAAGAGTACATATGACTGAAACGATGGTCCCCAGGCAGCTGCATCATTGTACATGTTTTCCAATAAATTTTCACCATTAACATTGCGCCATTTTTCAATGGGTTCGGGTATCAAGACCATGGTATCTTCATACTTTTCCAATAAATTTTCACCATTAACATTGCGCCATTTTTCAATGGGTTCGGGTATCAAGACCATGGTATCTTCATACTTTTCCAATAAATTTTCACCATTAACATTGCGCCATTTTTCAATGGGTTCGGGTATCAAGACCATGGTATCTTCATACTTTTCCAGATATTTGAGAAATGTCGATTTGCCACTGCTAATATTGCCCTCAACAACGATAGTATATGGCAATTTCCGACTAAAATGTTCCTTAAGCAATGGTGCCAAACCAAATGGTTCTGATGACAACGGCGACATCATCAACGATGTTTGTGACGACTGACAAGACAACTGCGATGAGGAAACTGGAGACAGCGTCGATGGTGATGGTGGTGGCGGCGGCGTTGTTGACATTTTAGCTCTTTCGTTAAAAAAATAAAAACTTTAGAATTCAAGTTGTTCACTTAAGCGATCGTGTTGCTTTCTGAATGTTGTATGGAATATACGTTCCAATTTATCTGTTCCAGATCTTTATAAATACATATATATACATACATACATACATACATACATATATATACATATATTTATATGATATGTGTGTGTATATATAAACAATGTCTATTATTCAAACCCATCACCATTATTCAATTGGAACTCGTCATCAAAAAATCCTACATCGTCAGGTTGTTGATTCAATTCGTGTACACTTGGCTTTGAAATGTTCGTAGGTAAGAGATTATGATCAGATTCCGAGTCACTTGATGGCCCATTATTAAAATCGACAACAAAATCGATCATCAATCCCTCCATAGAATCTCCTTCGTCTGGGGTTTTATCATTTGACGGTATTTTATTAGTGACGCTATCAACATGACCAAGGCTGGTGCTAGCATGGTTTGTGTGTCGTACGCCACTATGCCCACCAATATCCAAAATATCAGAAACCAAAATCGACCCATTATTAGGATCATCATTGTTGATCCGATGATCGACCACACCTGCTTCGGGATTCTTTCGTTTATCCACAGCATTGTGCTTATGCATATGCTGATGTACTCCAATGGGACCGTCGACATTAGCAACATGACCATTGGTATTAGGCTGGTCGACACGATCATGATCAAAGTCAGAACTATCGATGGTAACAGACTCATGGTTTATAAAATCGTTATTTAATCGTTCCTTTTGTGGATTATGAGTTGAGTCGTTACTATATGTAAACTGATAATATGCTGGATTATTCTTGGTCACTTCATTCTTTGGTCCAAAGAAATCAAAATCAGATGTATAATTCTCAAAACCTGAATTATCACGCATCAAATGTTCACCATCAGAATCGGAATGATCATTTTCAATGTCCTCAATGGTATATTTATTATTATGATTGTTGTTGTTGTTGTTGTTTGTAGTAAAATTAGACGATGATTTCGATGGATCTTTAAGTTTTTCGCCCAATAATATTTGCTTCGATCGTCGCACTGAATTGAATATCACTATCGAGAATACCACAATCAATGCGACCACAACAAAGACCCATAAAATGAAATAATTTGATATATCCATTGTATATATACAACATTGAGAAAAATATCCAACAATCATTCTATTTTGGTGTTAAAAATAAAAAAATTCTATACATTTCGAGTGTTTTTTTTCTTAATCCAACATTTACACCATTTGTGTGGAAAAAAATTATTTCATCCAATTAAATATATATATATACACAATAGCGATTCAAGCAGAAAATAAAAACCAGCAAATTAATCAAAACGGATTATGACTAGTGTGTAAAAATATAATAGAGGGGGTAATAGTATTAGCACTCAAATAACCATAAATATATATACACACACATGTATGTTTATTTGTAACCCCATTTTATAGAGTGGGTGTGAGGTTAATGCAAAAGGAAAACAAACAACTTTAAATTTATACAAAATAATAAAATGTGAAAAGTATTTGCTCCGACGTCGAAATTGTATATAAATTTGCAATCTTGGTAACATTTTCAATTTTCAAGTTTCAACTACAAGTTTCTATGGTTCTTGAAAACAAACAATGACTTGCATATATTTATCACATTTTATACGTGAAAACAACAACTTTTGCCAACATTTCAAGAAGTGTACAAAAAGTATTCGTTTCCAACAAATTGAAAATTCCCATATAAAAATGCTACCCTAATGTCGATCTGGCATATAAAAAAATGAAATTGCTAGATTTTCAAATTGCAAAAATTTTTGTCGGACCGATTTTAGTTCGAGCTGAAATTTTATTTTACTCGGAAATTGGTGGGATTACTTGGAATTAATTACATGATAAGATATAATTTATAGCCTAT????????????????????????????????????????????????????????????????????????????????????????????????????????????????????????????????????????????????????????????????????????????????????????????????????TAACAATATATATACATGTATCAAGTAATATGTGTCATATATATATGTATGGCTGATATATATATATATATATGAGGTATATGTGAGTTACCACATATCCGAGCAAAAAAAACTTGCAACGAAGAAAGAAAAAAACCCCATATTATTTCCCATAACAACATAGACACAAAATTTTTTATTTACCGCATATAGATAGTATTTTAAGTTAGTCGCATAGGTGAAAACCTCTGGAGAAGGGAAAAACAAAAAAANTCTATCTCAATATATATATATTTTCCACTGCCAACCAAAAAAAANGAACAATATACAATAANNNNNNNNNNNNNNNNNNNNNNNNNNNNNNNNNNNNNNNNNNNNNNNNNNNNNNNNNNNNNNNNNNNNNNNNNNNNNNNNNNNNNNNNNNNNNNNNNNNNNNNNNNNNNNNNNNNNNNNNNNNNNNNNNNNNNNNNNNNNNNNNNNNNNNNNNNNNNNNNNNNNNNNNNNNNNNNNNNNNNNNNNNNNNNNNNNNNNNTCGCAAAATGTTGCCAATTATAAGTTCGCTTGTGATGACAATGTTACTTTTGTTGTTTGGAAGAACAACTAAGGTGTTTTGTCTCAAATCGAATATTGGTCTTGAAGACAACATCAATAACAACAACAACGATGACGGTTTCAATCTGGACGCAATACCTAATTTGAAATTGAACCATTCAAATGGTATATTGGATGAAATTCTCGATAATGACCATAGAGACCATTTATTGTCGAAGGAGCGAATATATAATGGTGAGGTCGTGCAAATTGGTGTAATAACATCGTTCGTTGAAATCATCATTGGTGAGAATGGCAAACGTGTATCGTGGTGTGCTGGTTCTTTGATCGATCGACAACATGTACTTACTTCAGCATCATGTCTCGATGCCGCTAATGAAAATCGAAGTATTTTCCTTATTATGGGTGTTGTGAATATAAATGACAATCGGCGTGTTGTTTCTGAGGCAATTAGCAAGATAGTCCATCCTCTATACAACAATAAAGACTACCCGTACGCATACGATGTAGCTTTGTTGCGTATTAAAACCGTCGAGTATTCACGGAATTTGCAACCAGCGATTTTGGCTGGTAAAAGTACCACAGAACAATCAATGTTTGAATTGCCGTTGTACATTCTTGGTTATGGTGATATCAATCTTGGTCCAAATAATCAAGTTTTGAAGTATTCATCCGCAAAACTTAGAAAAATGTCTGAATGTGATGAATATAATAAAACCGAGTCGACACTATGTGCTAGAGCGAACCCAGGTAGCCCATGTTTGGGCGACGAAGGTGGTCCCGTTTATGTGTTTTATCATGGAACATTTGTTCAAGTTGGCATTGCCATGGTTAATATATTCGAACATTGCGAAGTAAATCAAAATTTCGCTTTTACCAATGTCGGACCATACAAAGAATGGATTTACAAAACAATTCTATCGGACATTTGCCAATCAAATGTTTAATAATCAATCATAATAATCATAATAAAAGAGTGTCGACATTGACAACTTGAACATATATATATATATATTCCGTTTCTATCCATATATATATAAATATAAACACGTGTATTAAGTTCTTTTTTATATATATTTAGTGGTTTTATTTAAAAAAAACCCCATATTGCATATATATATATTTGTTTATTTTTTTTCTCATTCTTTTCTTTTCCCCCAGTTCAAAGCTGAAGTATAATATACGTTGATTTTATTTACATATATACGAGATTTATATATATATACTTTAATATCAAACACCACAAGTAATAGTTTGCCTGTTCGTTGTTCAACAAATAAACAAGTACACACATTCAATTGAAAAGATGTCCGAAGATCCATATTGTATAGACAACGATCCCAATGAATGGACCATTGACATACGACGAACTATCCAGCGTGTTGGTCGTAATATTAAAAAATTTCACAATTTGGATTGGAATTTGGACGCGGATGCAATCTGTTTGGATCCCATATGGCCAAGAACTGGTAGTAATTTGGTATTGGGAGATTGTGAACCATACGATAGAGAAGAGCATATGGCGGATTTGGCAAAACACAAAGTCTCGGATTTGAATAGTCAACAGTTAACAATTTATAATCATGTATTGACTAGACCATCGGATATTATTGTCATACAGGCTGGGCCAGGCTGTGGTAAATCGTTTGTTTTGAAAACGATTGCTTATAATCAGAATCGTATGATTAATACAGTAATTTATAAACATGATCTATTGTCTGCTTTTCGTTACAATTCGCATCGATTCACAGTTGCCAAGTATATTATGAAATTATTAAGCCTGCAATTCTTTCAATATAAAGCCCTGGATCAACAATTATCGTCGCGTATGAATTCATATGAATTCTTTTTGACAATTATCTCAATGTTGCGACTCTCTAAAATGTCTGATGTGGAAGGTACGATATTATTTCTGGATGAATATACTGTAATGAACAAATCATTTCTGTTGGTAATTTTGATATTGTTGGAGTATTATAAAGTTGGTGCCATAATTTGCGGAGATCGCAACCAATTGCAAAATATACACAATTCATCGCATACAACCCTATCGTCGTATTCAATGGCTCGCATGTTTGCCCAGCGTGAATTTACAATGACAATCAACGAACGATGCGGCAGTCCCGAATATAATGAAATTATTAATTTTTTTGCAAGTTTTTCATCGAACGCTCCATTAGATGAGTACGCCTTTGCAATGGTGTCGGCATTCTTTTTGCATCAACTTGTTGAACCAATACGTTATGATTGCATACATTTAGCAGCTACCCACAAGGAACTTGCTCAAGCTCTTAGCATTATGGTTTGCAATAATGCGTATCCAACATCGTTTTATGAACTCAACATTTCGGCATCTCGATCGAAGGATAGTAAACGCTTTAAAATGGCAACTGAAACTCCAACCATTATAAATTTACCAGAAACGGAACGTTATATATCAATGCTTCAAACGCATCAAACTCAAAATGGCTGCAATGTAGAATTAATATCATCACAAGTAGTTGGTCGTTTCGTGCCATATATACCATTGGTTGTTGGTGCACGTTATTATGTTCATTCTCATTCGGATCGTTCTTGTGGTACATTACTTGAATATAATGCCGAAGAGCAGACGGTCACTATGAAGCTTGATAATGATAAAGTTGTGATTTTGGGTAAAACATCATCGACTGGCGGAGCAATGTTTGAACAACATTTGAATTACTTGATGGAAGGTGTTGAATCTGGACGTTTATACAATTATCCCATATATCCGGCAAATTTTATGTCAATCCATAAATGTCAGGGTTGTACAATTACTAACGATTTGAATCTAATGTTATCAAAAACGAACTACCAAGGTTTATATGTGGCATTATCACGTGTACGCAATCCATCACAGATCGCCCGGGTTGTTGTACAAAATCAAATATCGCATTTAATTTCTACCATAATAAATTTCCCACAATATTGCGATAATCGAGTGCCGAGTGTTGATGAAGTACGTACTGCCATGGTTAATTATATGTTTTATGATGTAACTGCCATACAGACGATATATAAAAATCAAACAACGGCACCCAATAACAATTTAAACATATTGAGCAATTATGCATTGCAATTCGTATTGAACCCAGATCCACTTAGTCGGCGCAATTTACGACAGCTTATTGTAAATTTTGTAAATAACAACCATTTCAGTGTTCGTTTATTGAAAAAACTTGTTACTGAAGAAGACTTGGATCCGAATTTAATTACAATTGGTAAAGCTGTACAATACCACGATATTGTATTGGCACTTTCATGTGTAAATGTCCAAGATCGTAACGTCTGGTTGCATGAATTTATGATAAATAATCCGGATATGGCCAATTTGTTACCAGAGCAATTCGAACGAAACTCGTGTAAATATGAGGATGATAAAAAACGGCATAACACAATATTAAATCAAATAGGCAATTTAAATGAAGCATATGGTTTAAATGTCTCTAGTCGCGATTATATTGAAGCCAAGTCAAAATTGAATATACGTGTCTCTCCGGAAAATGTCACTGAAAACGCTAAATATTGTATTCGCAATGTTAGCCATGGGAAATATTTAGAAACGACTGAATTTTGTGCTAAAGTTTACCATCGTTATGAGGCAAATCAAATATGTGATGTTGATTGGTTACTTGATGAACTAAATAAAATGTTGAAATGTAAATTGGAAAAACCCGATGGTGTCAGTCGAAACAAAAACAATACTTTTTCAAAGGCCACACATATTACAAATATCGGGGGACCTATAAACCGCCGAATGGCTGCGAAAAATGTGATCAACGCTAATGCAATTGTAAAAAAAATGGAAATGCATCAAGAAATGCGTCGTCAACATAAAACGGAAGTAGCGTTTTCAAGTATAAAACGTCGACGAACAGGACAAAATGTGACAATTGGATCGTTTCTTAAAACTTCGCAAACTACTGCTAACAACGTTGGTGGTAGTGGTTTTGACGACGATGATGATAATACTATTACCGACGATTCGATATCTACAACTACTGGGGGATTATGATGATTATGTTGGTAACGCTAATGATTTTAGTATTATATTGTATATATATTGAAAAAAAGTAAATAAAAATAACATTATATATATATTATACATTTGTATAAATTAGTCGATTTAATTGGAAAATTGGAAGCAGTTGGTTTTTTATGCAAACACCGCGCGTTCGAATGGCGCTTGTGTCGGGTATTATGGTTAGAGTTTTATCTTGAGGGCATTTACATTTTCTTAAATTTGGGAAAGATTCTATATAATTTATATCTAAATCGCCATCCATACACAGTGTATTGGGCATATCAATGTTGTCAGGTTGAACACCTGGATCTATACTAAGACATAACAAGTTTGTTTTACCCATTTGAGTATCGCCAGTCAAATATGCTATAACACCATTCTTGGGATTGCATTCATTTTCCACCGAGGTGTTGTCAAAATTTCGAACATTGACACATATACCATTGCGATTGATAAATACGCCAGGTTCGCGACAAATTGCGATGCATTGGCTATCATCCATACTGTATATAGTTTCAGTGTCACAATCTCGTTTTGCTAAAGTTTGATTTGTGCCAGGAAATTCAACGTGTTGCTGCAATTCGCTAACAATGTTCGAGGTGTCGAGTTTTTTAATAACAATAACGATGAGTATTAATATTAAAATTATCGCAATTACAACTATATGTAATTGGGTATGATTGTTAATATTCATATTTGATAATTTTTTACGTATTTTGGATGATATGGGTAAAAAAAAGTTTGTTATTACTACTACTACTACTACTACTACTACTATTTGATGATTAATGTTTGCTTGGATATTTATTTTTTGAGGTTGTAATTTAAAAAAAAATAAAAAAAAATTACAATATATATTATGTTTTTTAGGGAGGGGATATGTTGTTGTTGTTTTTTGTATCAAGTAAACGTAAATATGGGTGTTTTGGTATAATCATACTCAATCGATAGTAACGAACCATCGCCCATTATTAAACGATTTGTTGTCGTTGTGGCGTTTGGAGATCCAACTATACGAAATAGCATGTAACCAGTGTTGAACTGTCGTTTGTCGGGTAAGCGGATAAATTTCTTGTTGAAAAACAGACCAGGTAAGACTTCTATGGTTTTTTTCATTTTTCTAAAATCCAGTGTAAACATGCTTTCATTCTTTGAATCTATAAACGAGACTATGTTTATTTTAATAACTTCGGTCTTGATTATATCTGCAAGACGAACCCTGTCTGGATACCCAGTAGCTATGAAATTGTATTGCACATTTGCTTCTGGTTGAAAATCACTATAGCCTGCCAAATGCAAGTTTGTTGATTCTGTTGGCGTTGTATTATTTGGGAATATGAAACCAAAAGGCATAGTTTGAGATACCGATTTAGTAACTGCCATGATGTTATCATCATCAATATAATCAACGCGATGTGTTAAAAACGTTTTATCTACAACATTGTAATATGGCCAAAAGTGGAAATTATTTAATATTGGATCGTTTGTGTAATCTAGATATGCTGGTTCAGTAATGATTATATACGCTGGTGTATCTTGGGGGTATTTTAACGTTGGATACGTTATAATATTATCGTCTATTGGGTTATTTTGACAAGGTGTTGCAGTATTGAAAATTAAATCTTTAGATTTTGATTCTGGTACAAGTTTTTTGTTCATATAATCCCAGCGATATTTTGTGTTGCATATATATTCGCCTTTTACGATATTAAACGGATGTTCCTCTGGCATAGCATCGGACCAACGAACTGGTATACTTTTTGCAACTATAATATCAGTATCGGGTGGGCGACATTGTCGACTTTTCACATCATATACTTGTTTTGGCCACTCTGGTAGTGTAACGTCAAAGTTTTCAGCCCATGAGAATTTAAAAGTTTTAACTGTTGTCGTTGAATCACATGTTTTCGTGATAGCTACATCATTAATACATGTAATTTCTCCGGTATTATAAGCGTATAAGTCATTTGATTCGGTCAATAAACGCGGTTTACATGATTCAATTATACACGATATCCGATTTATAGGTGAACCATCTATGTTTGAACTGGCAATTTGATCGACTTGTATACCATATTTACAATCTACTATTGTTCCATGATCATGCATGCATTGCAAATATCGAGTATTGTTAATCGGTAGAGTCTCAGATCCACGACCAAAGCATGGCGTTTGGGTAACACATCCATTGATTTCATTACTAAATAACGTACCAGTGCTGCAAGTTTGCAATACACTTTTATTATTTTTACACATGTAATATTCGTTTGGTTGCAAAATGTGTGTACTATTACTGGCAATTTCGTTTGTATGCTTATAACCATTGATCCTATCGCTGCATATATCGTGTGGTACGCATTGTATATTATTGAAATCCAACAGTTTGTCTTGTGGGCACACCTCTAAGCGATAATCGCCTGATTCATTTAAACATTGAACTCGAATTCGTGGATGAAAATCTTCGATACCGGGTAATGATCGGAGATTATCATTTGCTGTTGGAAATTTATTTGCGTTCAAATATAAACCAAGACCAACAAATTGTGAATATGATAGTAATTTGTATTTTGGCCAAATGTTGTTGGTCATATTAGTCTCTTTTCCACACAATGGTTCTAATATACAATTATTTCCTTTATAATTTGGTGGGCATTTGAATTTTGTATTTAGGCCAGAGATATTAAATCCGTCTCCTGAATCATGATAAATTATATTACCATGTGGTTGTAATATAATTGGCTTGCCTTGGAAATCCGTTGGATATTGTTCGTGTTTAATGATTGCCGAACCATCGTTGTCAAAATAAACATTTTCATATAAAACGTCACGTTTATTGTTATTTTCTGGCTGTTTTGTTCGGCCTAACGAATATGATGAGACGATGGGTCGTGTTTTTACAATTTCGTCGAAAATTTTATTAGGATCGTCTGTTACGTAGATACGGCTTAGAAAATATACAACAAGTAAAATAACTGTCAGCACGAGAATTACAATGATTAATATTCCATCCATTATTATATTTTCAAATTGATGGTTTATAATATATATACATATATATGTAGATATATTTCTTAATATTCCTATATWKWWYTRTMKTWTRYYRKRTWWRMKKWWMAWKTWYWTGTTKWWWAWMWRAMYAGACTTTGTTGCTGCATATTTGATCTCATAATCCATCGCACTCTCAAGTTGTAAAGTGCTAGCACTACAACAACTATTATTGCCCAGTTGCTAGAAAAAGTGAATAACGATATCAGACAAGATGCCAGTTAGTACGAAAACCACAAACACCATAACCACGTCCAAAGTCAATATTATGGACGATTGGTGGTTGGAAATGAACGAAGTTGTAACCATCAATATTGCAACCAACTCGTCGCAACAATATACTCGACGAAAGATGGAACATGTTCCATTGGTGCAACCATCTGTTGATTCATCGGACACTGACCTTAAAGAGAAAGCCGGCGATGCAATGAGTACATTGTTGAATTTGTGCGCAGAATCGACGCCACTTAAGGATTTTCGTCGAGTATGCAAGAATGCTCCTATCGAATACATCAACCAAATACCAAATATTGAAACCATTTTGTTAAAAAGTTTTGGAGAGCACGGATATAGTGGTTATAGTCTTGGATATTTGAATGAAATTGAATATTCGGCAAATATTCGATGTGCAAATGTATCGTTCTCAAGCTCCGATGCACGTATTTTGAAAAATGTTCGTTATTATTTTGAAAATGTGCAAACTTTATTCATCAACGACGAGGAATTATCTACAGAGTTTTTGCACTGCGACCCAAAGCATAAGAGCGATAGTTGTGAAATGCTGAATTATGCTGCTATATCGGCCAATGTGGCTACTCGTCTTGATTATAATACAAATAATGAGTTGGTCGATGTTACTGCAAAATTTAAAGTTGCTAGTGAAAAGTTTATTTATAACAAGTGTCGATATGCTTTGACTGGTTCAATTGAAATACCGTTGCCTGAATTAATGCCGCATACCAATCCACCACAAAAATTCCATCAACGTAAATATATACGCTATTGGTATATGGCTATTGATTTGCCCGGTTATATTTGCCGAGATACTGGTAAAATATCACCATCGACATCGTTCAAATTTAGAATTGCATTCCGTAATCAAAAATCATTTGACGACAACTTGGTTAATCAATGCAATATTGAATGTGAAGACCTTATAACCGGTATCGATTTTATAAAAAGCTTTGACTTGCTTTTCAAATACTACAAACATATGTACATTGTGCAAGACAAATGCATGACTCCAGATTTCGTATATAAAGAGAGCGTGGCAGATGAAAGCTTTGTCAAAGAATTGTCGGACGAACAAAAACTAATGTTGAAAACTTTACGATACATTGAACCTGACACACAGCACGATGATGGTCGTAACGCAGATTTAACCACTTCGGAGATGAGACTGTTTGTTAAATATTTGGGATTTGCTGCATACCGAGTATATTATCCGGAACAAGATACTGTAGATTTTCTATCCCACGAACAGCTGTCTTTCGAACCAAATTTTAATCACGATTCTGCTGTCGATGCTATTGGTAGTGCCGACAACGACGGTGGCAACAGCGACGAAATCAACGATATTGTAATAGCTTCACGCGGTGACAACGCAATAGATGGTACCTTGGGATCTTGCGATTTTAATATTGGCAGTAATATTATTGCTAACACTAATCCTGTTTCTAATAATTCTAACAACAATGATGATGTATTTGATAATATACTTTTGTAACTGATAATCGCATATATATATTCAATAAATATAGTTATTCTCGCAAAACTTGAGTGTTTTTTTATTATTTACGATGCCTCGACTTGAAACTTATTTTATATCGAGTTATATACCTAAGCCTCAACCGAGAATCATGCCTAATAAACCAAATGATTCGTATAAATTAAAAACATATAAAAATGGCGACACCATAGAATCGCTATCAAGAGAATTTCAACGTTTGTACGAGCAAAAATATACGCATGTCGCAAATGTCCCAGGACGTCTCGATGATATTTTGCAAGTTGCTTATGAATACAAACTAATATGTCTCGATGGTCGAATGCTTAAATATGTTGCTGAATATTGTAGCGAAAGTCGATGTGAAATATTGCAAGAAACATGATGGTAATGTTAATAGCATTAACATCAATTTAAAAATTAATGAAAAAATACAAATTAAAGTTGTTTTTTTTGGTTAACTATTGAAAAAATGTTTATTTTTTTGTTCAAAATTCACAATATAGGTATAATAAAAATCTTAAAAAAACTAAGTAAGTATTTTTTTTCGTTCGAGTATAAATGTTGCATTTTTCAATAACAATATATATATGCATATAATTCGTTTATTCAAAAATTGTAAATGAGATAAAATCAAAACTTAATACAATAATTCAATGCTATATTTTCCCCTTGATTATAAACCTTATTGCTAGAAATATGCTTTTTTTGTTGTTAACAAGAATTTATAATAATGGCCTTTTAGTATGATGGTCATCGACGTTAAATTGAGTCAATTCGATACTATTAATATCATGTTTCGGGATTTTTTGGAAGCGAGCATCTTTATGGATTTTACGTGCTCGACACGATACAAGGCAACAACAACATTTTGTACGAATCCAAGTTTTATATCTATAAATTGCAAACATTTTAACAGCTAGTAAGAACGCAGCAATAGCATATGATGATTGTTCGAAATATTTTTCGATGCGTTTTAATATTCCAGTTTTATCATCAGATGTTTGGAGTAATTCGTCGATGTTGAAAATTCGTTTGCTTTCATTGTCGGCGTTGTCGTTATTGGCAGCAACATTGTTAGTTCCTTCTTTTGGATTCTTGATAGCGTCAACTGACGGCACTGGCTTGNNNNNNNNNNNNNNNNNNNNNNNNNNNNNNNNNNNNNNNNNNNNNNNNNNNNNNNNGCGATAATTCGATGGTGGCGGAAAAAGTGGTGATAATTCTGGTGCTCGATACCTTGGTGGTTGATCATTTGGCGAAACTGTCGGACGAGCAATATCAAAACGATGTTGTGTTTTCGGGGTGATATAATAANNNNNNNNNNNNNNNNNNNNNNNNNNNNNNNNNNNNNNNNNNNNNNNNNNNNNNNNNNNNNNNNNNNNNNNNNNNNNNNNNNCAGGATGAGATTCGCGATCTTTTGACGGCATTTGACGTTTTTGTTCAATTGGATGCTCTGGTAAATATTGAACCACATTTTCAGGAGGAAATGGTAAATATGAGAAGGAAATTAATGGTTTTGGGGTTTGTGATGATGGTGTTGTAATAGTCAACGGTCGTTTCCGATTAGGGATAGTCGAGTTTCTGGTGTTTGCATCATTGGCATCTTGTTTGTTATTTCGTTGTTGTGAAGTATTTGHAATHGTTTDHGTDAHTTTABBATTAATATTCGAATTDATDDBATTTTBWAGAGTGTTGAACGAAAGCTTTGTATTTTGACGATCAATCAATTCTAATTGATTGTCGTTTTTGATTTTTTGTTGTGGCCAAGATGACATTTGTGGTCTCTTTGTTATGTTTTGTGTAATTGCGTTAAATGGTTTTGGTGATGTTGTTGGTTGTTCTATAATTGTTGGCATTGTAAATTGTTTTCGATCAATAATTGACGTTTTAATTGTCGGTTTCACCGTAGTCTCCATAATTTTGGTCGTCGTTTCCGGTGTTGTAGTTGGTCTAGTTGCAGTCACCGTATTTGTATTTATCTTTTTTATTAATGTCAGTTTCGTCGTAGTCTCTGTCGGTTTCTCAGATGTCGATGTCGTTTTCAACGTAATTATATTTGTCGGCTTTGTTGGTGTTGGTTTCAATGTAGTTGTTATAATTTTGTTTGGTTGAATCTTTAGTATTTCATTTTCAAGTTTTAATGGCGATGTCATTACGGTCGATTTCTTATTATTATGAATTATTGGTTTAATAACATTCATTACATTTGCATTTGTTGAAGTTTTTATTGGATTAGTTGAAGATGTTTCAACATTTACAATTGCAGCGCGTTGATTCGCAGTTGTGGTAGATTTAAGTATTGTTATAGATTTTTCTGAGTCTGTATTTGAGATTTTAGGTTTTATTGCGATTGGTGGTTTTTGTGAAATTGGTTGGAATGGTAATGTATGAATAATTGGTTTTTTTACTACGAAACTTGGGTTCGGTTTGGGTACATCATAAATTGGATAATTTGGTTTTGTTATAACATCGCTGATTGGTTTTGGAACATCGTAAATTGGTGAAGCCATTATTATGGGTCGAACACTTGTACTTGAGGGTAACACTTCAACAGTGATTTTTGGTTTTAATATAATATCAGATCGTAACTTCGGCGAAGTTGGTATCGTTGATGTCGACACTTTCGAAATTGGCGTTTTTTGAGCAATAATAGGATTAAACGACGAATTGAATGGTAWTTTTKKTKMMACWWTTGAAGGTGTTTTTACTATAATATTTGAGATTTTTGGTTCAACTTTTGAAGGTGTTTTTACTATAATATTTGAGATTTTTGGTTCRACTTTTGAAGGTACTTTTGGTTCAACGTTTGAAAATGTTTTTGGTTCGACTTTTGAATGTGTTTTTACTATAATATTTGAGATTTTTGGTTCGACTTTTGAAGGTACTTTTGGTTCAACGTTTGAAAATGTTTTTGRTTCRACTTTTGAAGGTAYTTTTGGTTCAAYGTTYGAARRTGTTTTTRRTAAAATTTTTGATATTTTTGATTCAACGGTTGAAGGTGTTTTCGGTTCAATGTTCGAAGGTGTTTTTAATTCGACTTTTGAGTTTTTTGTTAATTCAACTTTTGAAACTGTTGTTGCTATTTTTTCAKWWCKMRWWSTYRWTGKSAWWRRWKKTKWWWYYRWRWKGGWTGTTTTTGGTATAATTGTGGTTTTGGTTGATGTTGGTATGGTGGCAGTCGTTGATGTTATAATTTGAGATTCGAACGTTTTAGTTGGTTTACGAGTAGTCGATGTGATTAGTGGTTTATTCGAGAGGGTTGTTTTTGGTATAAKTKYTRTCWWRGKTKWYGWTRMSSWTKYWKKTWTKRYRRYAKTYGWWKWYGWWAYMRTTNNNGATTCGWWMGKKKWWGTTKGTKWWYKAGWATTTTGATTAACAGATGATAAATTTGTTAATTTTACATTTATCAACGTTTTCGTAACATCACTTTTTATATTCGAAATTGATGTTACGCTTGTTGGCAATGTTAAAGATTTTGACGTCTGCGCATTATTTTGAACGGGTATAGTCTCGACCAAAGATTCTTTAGCTTTTATTGGTTCCGAACTCGGATTTGACAATGTCGATGTACTACGGTCTATCGATTCTACATTTTTGCCCGATTTACTGCGATGTTTTTTTGTAGGCGTAATTACAATTTGTGTTGTGGGATTTTGTACTAATGGTGTGTCATTTACTACAAATTCTACACCTTTTCGTGCTTTAATTTTATGTGTTTTTGTATGGTTTTTTGTTGTTGCTGTTGTCGGTGTCGTTACAAGGTCTGATGTTGGTGGTGTCTTTGTCGTTGTCTTTATGGTTGTTGTTGTTGTTATTGTTGTTGATGTGGGGTTTTGTATATGTGTTGTTTTTTCTAAAGATTGTGTTGHTDGTGDTGGCAATTGGVATGHTTTTGATGDTTTTGTTVATTDTGATGCCTTAGTAGAATTCGTGATTATGGGCAGCAGCGATGTTTCATTGTTATTGGTTTTTGGTTGCGATTCAATTRTTNNKGKTNTTGATTCWTTKGCNGCATGYGWTGTTTTTTGWTCATTKGATGTCTGATGATGAGGTTCACGTTTTGCATGTTTCTCTTTAAATTCGTTTACAACTTGTTCAATATCAGTGTCAGCATATGCCAATTTAGAGTTTTCATGAAGAACTTTTTGCATACACGCCGACATTCTATTGTATGGTATACGAGCAAAACATTCTGTCGACACACAATGTATATTATTACACAATTGTGAAATCGCCTTTACTGCTTCTTTCATCTGTGTATGGTCTTTCGAAGCGATACCATGATTATTAGGTAAATCATTTGGTAAGGTGTTGCCAAGACAGAACGAGTGTCGCAACRKKWTMWKRWKWWWRMMYMAWWKGCAKMKTSTYTKYWWTKTMGKTSTWKWSAMRYGCATATGCGTCCAATCTCTTTTTTTCGGTATCGTCCAACTATAATTTCCAAATATTTTAGTCGGGCGTTTTATGTGCTAGTTAGCTGGTCGACGTCTTGGATGAACACACGAGTTGTTGTTAAAAAGTCAAAGCAGAGCAAAGCAAACTACTTATACTTGATTAACTATATAACTTTAATCGGTTTGCTTGAAACAAATAATGCGCACAAAACACACGCGCTTCATATCCAAATTGAGGTTTGCAAAATCCAATAATATAATAGGGGAAAAATCTCAAAGTATTATTTGGATCACGATCCAAAAAATTATTTCTACTTTATATCTCAGAAGACCGTTTTTATAGCAAATTGTATGATACCAATACATATACACTTTTATATTAAAATTGTATATACACCCATAAATATATATAATATACTAAATAAAAAGACTGTTCGTATTTTATTTCAAATCATCTTTATTGATAAAATATTGATATATATATATATACATATGTACAATTGTTAGAAATTCATATCAACACTTTCATTATTACCAGCGACCATATATATCGTGTTATTACTTTCCATATGATTAATTTTAGATTCGTATTTTGGCATATTCATATAAACACTTTCATTATTACCAGCGACCATATATATCGTGTTATTACTTTCCATATGATTAATTTTAGATTCGTATTTTGGCATATTCATATAAACACTTGCAGGACTTTTTGAATACATACGATCGTTTTTAATAAATTCATCGTATGTTAAATATAAAGCATTTTCAGATTTAAAACCGTGTACGACATGCATAAAATGGTCATATACATGTTGAAAATTGTATTTATCGTCAGTATAATCTCCAATAATTTGCGCACACAAATCCAAAGTGGCAGAGGAAAATTCATCTAATATAGTTCTAGCCAAATTAATATCAATTTTATGTTTAAAGTTTGCAGATTGGTGTCTAGCATTTTTGTAATGTAAATACTCGTCTCGCATCACTAGTAAATTTAGATCGCACAATTTCGGTGCATAACTCAAAGATGCCAAATAACAAATTGTTTGGAACATGGGTGCGAACAATATATTCTCACACATCATTATAAAGAACATTTGTATGCGAATGTCTGAAGATTTATATTTTTTAGCAATTTCAGCAAAACGACTCATGTATTTATCACGAAATTCGATACTCCTGTATTTGTCAGATTGATCAGATACCTCTAGCATTTTTGAATACATCGCTTTGTGGACATATTCACGGGATGTTTGATCTGCAAACATAGCCAATAGTTCAATACTTGTAATATTTTCATTGATATCACGAGCTATGCAGTCCAACACAATTGAATCACCAATCATAATACACGCTATATTGCAAAGAACTATGTCTTGAAATTTCTTCGGTGCTGTATTAAATTTGCTACGATCGGCCGTTGGTTCATTTTCATAAATCGACCATGCACACGACAAATGGTCTCCCCAATGTTTATATGTTTGTAGAAATTTCACATTCGCTGGATAAAGTTTTTGGTGTTCGTATTCCAAATATTTAGGATTGCAAATATCTTCAATGCTATTAGAGTTTTCAGATTCCAGTGTAACGCCATCAAATTGTGCAATTTGCAAAATATCAGTTATTGCACGTTTATTAACTTCACCATACGAATCCATAGTTTATATTCTATTTAAGGCGCGAAGTGTCAAGTTATGCGATTCAAAGTAATCTACATAGCATATTGTCTAGTAGCCCANNNNNNNNNNNNNNNNNNNNNNNNNNNNNNNNNNNNNNNNNNNNNNNNNNNNNNNNNNNNNNNNNNNNNNNNNNNNNNNNNNNNNNNNNNNNNNNNNNNNNNNNNNNNNNNNNNNNNNNNNNNNNNNNNNNNNNNNNNNNNNNNNNNNNNNNNNNNNNNNNNNNNNNNNNNNNNNNNNNNNNNNNNNNNNNNNNNNNNNNNNNNNNNNNNNNNNNNNNNNNNNNNNNNNNNNNNNNNNNNNNNNNNNNNNNNNNNNNNNNNNNNNNNNNNNNNNNNNNNTTTTTCGAGTTCGATATGATGTTCGGAAATTATTTTCAATGTTTCACGAATTACATCCAAAACGGAAGAATGTTTCTCTTGACGACTTCGCAATAAAGCTACTTCTTCTGAAAGCAGTCGATTCTTATGATGAATCCGTTGCATACGTGTACTATCAATTTTACGGAAACATAATTCTGATAATTTCTCGATGAATTCTAAACGAATCTTACTATCGCTTGAAGTTATAATGAAATGTACTGCACTGAATTCGCCAAACAGAGTTTCTGGTAAAATCTGAGCTTTAACCAATTTTTCATCATGGAAATCTTCACATCGTTTAATCCAACCACGAGGGATTGAATTGATAATGTCTCGATCTTTAACAAATTTCAACATTTGTACGAATGGCAATAGTTCGTAATATACTGGAGTTTTTTCCGAATAATATGTGTGAAATGATACAACAATCGATGTTTTGTTGACTTCAGTATTGAAATTATGCCGATCCAAATGACTATGTTCACCAAAGTTGGGCATAGTGCTGCTGATGGTATCGTTAACGGTTGTCGAAGTCATGTTGCAAATTTTTTTGTGTTTAGATGTACGTTCGATGTTATTTTTCCAAAGTGTAGTTCTGTGTGTAATTACATACACATTGKWYAYYWRMRWTGKKSATWRYKSTRYWKAYRRYRKYRTWAAMRRWTGTYKAWSTCWTSKYRCMMWYYTTYKWKWRTKYWGWTGYMCATTATATTATATGGTTCGGACAAATATTAATGGGTGGGTGTGTATGGCGATGATTTATGTGCAAAAAAAATTTATATTTTTTATTAGTCTTATATTAAAATTTCAGAGAATAAAATGTTTAATTTATATGTTATTTATGTATGTGTATATTCATTTTTTTTAGAAATTACAAATAATTGGCCTATGGATAGGTCTGAAAGTTTGATCGTTGGTGTTACTAACAATTTCACGACGACCGTCCAATACGATTGGCGTTGCGATGCAATTTGGCAAATCTGTATATTTCAATAAAATCTTTTTGTTAGGTACAACAAACGCAAACGTATCGCTAGAAGCATTATAAGTTAATGACAAATTGGGTATCAAATAAATCGTGCTGCCAGAATTAGCGTTGCGAATATTCGATGCGTTTGCGTAAAACAATAAAATTCGATGCAATTGTGGTAGATTGTTATAATATTGCACATCCTCGTTGCGGCTACGTACAATCAATGCTGAGTTTGGTTCCGATAGCCAAGATTGATTGCAATCCGGGATATTGCCATACATATTAACACCCAACAAATATGCAATTCTGTCTTGTAGGACATCAACTTTGATACTCGGTACTCTATTGCATACATTCATGGTAAAGTTTTTAATTTCACTCATTAAAACTTTTGATGTATTATCCATAAATAAAGGGATATTTAGACTGTTTTGCGATGTTGCGTATAAATTTATTTTTGACCAAACATCACCAGAATCAGTACAATAGTTAGCTGGTTGATGTATTAGCCCAAAGAGTCGTGAATGTGCGTTGCATATTAGATGCGATACATGATCTCTACATGGGCTAACACCTTCGAAAGCGCAACGTCGTTGATCGGCGTTACCGCTATTGTATTGGTTTTGGCATGAGAAGAACGAACTCATGATTTCCAAATGCACACGTTTGATANNATATTACGGTTTTCCACCGGGTAGGTAATTCTTCTTAGATATAAAAATATTCGATTNNNNNNNNNNNNNNNNNNNNNNNNNNNNNNNNNNNNNNNNNNNNNNNNNNGTTTTGTTGGCTTTGGATCTTTAAATATAAAACGTCTAGCGTAAAACAAAANWWGATCAGTCTTAATACAGGACATGTAACTAGATTGATAATTTAAAAAGTAATAAAAACGTATAAATTTTATAAAAAAAATGGGTATCAAAACAGGAGCAAGCTCGATCCTGACAGCTATCAAGTCAGGAATTTACAATCGTCGACCTGACAGTTACAAACTTTATGTTGATGGCGAATTAATGCGTTATAAAGGGATGGTTGAAAGCAATTTAACTAGACGAGACGCTGAAGAGGTTATCGGTCGTACATCATATAATTATCTTAATAATTTTATGGTCACTATAATTGGATTGCTTGGCCGTATACCAACCGAAATATTGGTTTTTATGGATGGCGAACGTGTTGCTAACAAAGAAACCTGTCGCGGTGATATACCCTACGACGCTACTTTGATTCGCAACGTTTTCAAATCTTGTTGTATAAATCATGGATTAACTGTTGTCGAATTGCCACAAGGTGAATCGGAATTACAAATGTATTTGCAGCGAGATTGTAATTCACCATTGAACGTTTTTCTCACTAACGACAGTGATATGATTTCAATTTGTTATGGTCATAAACCCACAAGTAAAACGAATAAATTTAATTATATGTCGAAAGAAGCTCATATACAACGATTGCAAGACTTGCAAAAGAAACATGTGGACGATACAAATTTGGAATACACTAACAATTTGGACATTCTTGATTCCTGCCTATGGATAAACTGTGGACGTTCTGATACAACAGCAATAGGTTTTGATTTCATCGCTGAACGCATTATTTATACCAAAGAATCGTTTCGCACATTCATTGCATTGTGTGGCACCGATTTTACAGGTAATTTGCTAACGAGCAGTATGATTAATGGAGTACTTACAGCTGACAAAGAAGATCGAGAATATATAAACACCTTGACCGATATTAATCAAATTGCGGCATGTTTCCAAGTTTTAGGTTTGCGCATTGGTGGTATGATTAAACGTTATACTTGTGTTACAACAAAAAATGCTCGTCAAGCTATGGTATACAATGCTGAAACTGGTGTACGTAGTCTAGATATATATAGACCAAGTGATTTAGCTATCGCTATTGATATGTATCGTGATTACATTGCTAAAGGTGTAATGTCCGAAATGCGCATACCCAGACCCGATATGGCCATCGTTAGTAGGCATTATATTTACGCGATGCGTTGTCAGGAATCAAGTTTTGTTAAAAAAGATTTGATGTTTTGGGCTAAATCGATCGATTTGGATGAAGCAGTTGAAAATTTTAAAAAATACCATGGAACATTTAACGTTTTGGATTTGGGTAAAACTACACGAGCCAGAGCAAAGAATCGAGATCCGACTGCTAAAAAATTCAAATTGACGGAACAATTACCAAAATTCACCATGAATACTCGTTATACCGACGATGATTGTGTAATCATTGAAGATGTTGTTTATGGTTCTGATGAAATTTTGTAAAATAAATATATAATGTATATTATCAAAAAAATTAATAAATATTTTTATATACCCATTTAATCGACTCTTTCAAGAATTTTACCACTAGATTCAACATAAACTATTGTATCTTTACCACGAAATTTAGAATATTGTGGGTGTTCGATGGGTGCATCGATGTTTGTAGAAAACGGTATGACGGTATTCGTATATTGAGTACCGTCTCTAGTGAATTGTTCAACGGGGCATGGTAAGTATTTGCCGACATCTGAAATTGGTGAAAATAAATTGAAACACCGGTATGGCAATGTCATAATTTTTCTATTAAAAACATCAACTTTGATTTCGTACGAGACATTTGAACATAGTGACGTCGGATCATTAGGATCGATATTTTTGACACGTGTCTCATCGTGATCACCACAATCACATTTATATGTATTGGTGGTTGTATCGAATACGGTTTTAACATCTGGATGTGCTGCTACGATACTAGATGCACAATAATTTCGAATCGGATGCAAACGGTTGTATGGATGAGGTATAAATTGATTCTTGGTTGTATCAACACCATTAAACCGACATTGAAATCTGTATTCGCCATCGGGTAAAACCTCATCTACGCTAGAAATGATTGTGGTGATTGGGTTGAATTTTTCATTATATTTGTAATCCCATAATATGTTTTGTGGATCATTTATTTCTCGGTTATTGCACGCTACAATTTTGTTACCCAATGGTCCGCCAACTAATTCAGGAAATTTTGGGCGACAAATTACCGAATTTATTGTCATAATAGCGTGTGATGTATTCATATTGCAATTTGGACGAGGACCAATTAAACAATAAGCGCCAACTGATAAAGTCGACTGTTCGTAAATATAATTCTCATTTTCGCGTACATTTAAAACTGTGGCTGATGCATTGCTACATGTTTGTATACAACTTTGAGTTGTGCCCGTTTTTCCAATATATACTGGTCCTTTCGAGCAATCTGAAGATTTGTTTATTTCTGGATTTGTTGTGACAATATTTAGATTTGGTATATTATTGATACCGGATCCATTTATAAGGGATTCTAGTTTGCTTTTTGATAGTTGGACGGCAGTACGCTCGTTCTTGATTTTTATATCATCATCGAAAGAATAGTATAATAGTATATATATTACATATATCACTAATATACATAGCAAAAGTGTAAAGATTATTGCAAATACATTCACTTTTCGCACTTTAGGTGTTGCGTCATCCATAATATATATATATATTTAATATGAATTCTTCGGACGCGTTTCTTAAAGCAGCACTATATGAACAATGTTCAAAATCTGNNNNNNNNNNNNNNNNNNNNNNNNNNNNNNNNNNNNNNNNNNNNNNNNNNNNNNNNNNNNNNNNNNNNNNNNNNNNNNNNNNNNNNNNNNNNNNNNNNNNNNNNNNNNNNNNNNNNNNNNNNNNNNNNNNNNNNNNNNNNNNNNNNNNNNNNNNNNNNNNNNNNNNNNNNNNNNNNNNNNNNNNNNNNNNNNNNNNNNNNNNNNNNNNNNNNNNNNNNNNNNNNNNNNNNNNNNNNNNNNNNNNNNNNNTGAATATTGTTCTTATTGTCATTAAGAATATTGCTCTAAGCATGCTTGGTACTTCTATTGAGACATTTGCTACTGATTTAAATAACTTAAATTCAAAAACTGAAACAGAGAATAAAAACACTACAGTTGCGGATTCAACTCATCTGGAAAATGCAAAAATTGGGAATATTAAAGTTGTTCGTGATGAAGGCAATAATTTGGAACATCTAAATATCACGCCACCAAGAGCCTTCACCAGTCAATTCGATGGACGTGTTGAATTAGACAGATCCAAGTCTGTTGAAACAACACGTTCGATGAAATCTACGTCAAGCGTTAATAAGATAAAACAACTCAAACGTCTAAATTCAAAAACGTCATTAGTTGACGGCCATTATCCAACAAAACATAAACGTAGCCCATCTCGACAACGGTTGGATAGCGCTAGCTCGTCTATATCATCATCGACTGTATCGTCGCGACGATCTTCCATTTCAGCACACTCTAGCCAGATATATCGTAAAAATTTTAATGTCGAACCCACAATTGAAACTTTGAATCAAAATTCAAATGCAATGATCGAAAATGACCAAACAAAGGCTCTTCTAGATGAATTATTGCAAACAACAGCTTCAGTATCAACATTAGAAACAGCAGCAACGCTTCGTAAAAATCAAGAACCTATAGAAATTATTGAGAATGTTATCATTAGACTGGATGATATTCGTGAAGATGGTGATGGTAAAGAAGATGATGATATGTCAGTTGTGAAATGTAATTCTGAGCATTTAGATGTTACAAAATTTAATGCTGGTGCACCAGATTTCAATGGTTTCATTTCTCTTGTTGATGATAACGAGGGCGGTGATGACAATTGTGGTTCTCATGTTGAGCATTATGATGAGAATAATAAATCCAAAACTGATGACAATCTCAAAGAGATTCAAATTGTAAAAAACTCACCAAAATCAAACGAAACAACTAGCCACGTTATCATGAGCGATGTTGAAAACGAAGAATATGATGATTACAACGACTACAACGAAGATGATGAAGGAGATATTGAAGATGATGACGAATATTATGGAAAAATATCTAAAATAACACCAACTATCAATGCAAACCCAAAGAGTTTAACTACACTTGAAGACAATTTGTTGATTGTTAACGATGACAATTTTACTATTGACCCTGAAGATATTTTGTAATTTAAATATTTGTAAATAAAAAAAACAAGTATATATATATAAATGTATATATGTGCTTGTATCAAGATAAAAATTGTGCATTTTTTTTGAATCGAGTTTAGTCTTGTGGGGTCAGCCGATTGAGCATGACGTCTATTACAAATTATATAATTGTGGATGATTTCATTATACATTCTGTTAATTGCAACGAATTTATCACATATTTGATTAGTTTGGATTTGCACAAACATTTTGCTCAACATTTAATAATATCGGAAGATTCTAGATTTGTTGAAATTGAATCTTTATGCGTGATTATCCACAATGGAATCTACAAATCTATCGAATACCGGGCAACTTCTGGACGAGGATATAAAATGCCTAGAATTACATATACTCCAAGTGATGTCTGATGATACTATACGTTTGGCTGCTCGTGCAATTGCACAATTTTTGCTGCTAAATAAGAGTATACCATTATATAAAGCAATCGAGCTGATAAAGAAACCCGACGCGCGCAAAATTATCTGGAAACTTATTAAATGTCAAAGCGATTTTATGGGACCAACACCTCGTTCCGTGGGTATCGATTTAGTTAGTGAAGAGTCTGCATCAAAGATACAACAATCGCTCGACGTTAAACACATCAAAAATCATCAAGAACACAAATTCCAAATTGATCGAATTCGACCAATAACCAAAATTGATTTGGCATACACCCATCCAACAATGACTTGGGTTCGATTCTTTACCAATTACCCATCGATGCCAACAAAATTAATGGATTATAATATTTTGTCAGTATGCGATCGTGTATACGAGGCATATGGTTCAAAGAATATTGGTAATATGCATAACTTTTTACATACCTTGGAGACGATATACGATGCCGATTTAATATTTTGTTCCGAGTTACCAGCGTTTCTCTATAACCCATTACTTTTTCTTANNNNNNNNNNNNNNNNNNNNNNNNNNNNNNNNNNNNNNNNNNNNNNNNNNNNNNNNNNNNNCTATCAAGATATTCGAATGATGACAATTTTTATGACTTACGGTTTGATGTTTTTAAAAACTAACAATCTATCAAATATGCCTAAAAGCACTCATGGTCCATTAATATCATGTAGCGGCGAACGTCCCAAAGTTGCTTTAGGAAAATTCAACACTGGTCAAATATTTATTAATGAAGGCAGTCGAGCGATGCAGTCTATGAATAAATCATCCGATTTTGGCACTAGTTCCAATTTTATTGAAGGAATTGCACATGTAAAATTAACTACTAATTGGTTGTCAAATATTGTATAATTCAATTATAAATAAATAAAAAAAATAAAAAAAAAAAATATGCATTTTAATTGAATAAATTCTGGTAAAATGGTGTGAGTATATATATTTTCGAGATAATTAATAGTTATTTATTGAAAGCGTTTATTACAGTGAATGCGATCTGTGATAAAATGGTTGTTGATGATGTCGGCAAACAAGTGCGCAAAAAGTCGCCATATGAATTGGTTAGCATATATATACCAAGACCACTAACCATACTTATTATTGGACGTTTAGTCTTTCGCATAATATTTTTGGATTTGCTGAGTAAACGTCTAGTCAAACAACGGCGTGTGGTCACTGTTTCTTCAATTGACTGCTTTGGATCATTTTTGTCCGTTATGGTCCTAGTTTTTGTTATAGACGAACAAACCCCATTCATAATTCCAGAATTATTATCATTATTATAACAACCAACATTACAACTATCATCATTAATGCATTTCATATCACGCGATTTTTTAACAACTATCTCATTTTGATGTTGATTCTCATTATTGTAAGTATATCTTTTGATACCTCGTTGTTTAGATACTGATGTTTGAAATTCAGAACTATTGTATCCGCTACCACCACTACCACCCACAAATGCATCATCGTCATCAATCTCATTTGTTATATCATTTTCAAGAATGAGTGCATCGTTGTTATAATAATTGTTGGAAAAGGTATTAACACTATTGTCGTACCTAATACCAGTATAATCATCATCGGAATTATTACGAACAATTTTGCGTAAGTTCTTATCGGCTGTATTTGTGGTATTAATATTACAAATCGGTGGCAATGTTGTCGTTGCTACTGCTGCCGCCGTTGTTGTTTGCAATTTCTGTTGATCATCAAAATTGGTGGGCGATTTTGGTTCAGCTGGTGTTACTATTGACACGATTGATGGTCTCTTTATAGGATTATATCGAGCTCTTTTCAACGAATTGCGTGTAATTTTGCTGGGATGTGCGATATTCTGGAATTATATTATTTTTGGTAGTTTGTATTTCCATATTGTGAATTTTGCGTTGATTGCCATTCTTGATTGCTATCTTCGTATTTTGTTCTTCATGATCGGAACTTTCAGAATCACCATCGTTCAACTTTTTATATTTACGACGAGGTTTAATTTTTTGTTTTAGAACCTCTTTCAGCATACTTTTAATATCGTTCATATCGTCTTTTGATGGCGAATCATTTGAGCTGCCANNNNNNNNNNNNNNNNNNNNNNNNNNNNNNNNNNNNNNNNNNNNNNNNNNNNNNNNNNNNNNNNNNNNNNNNNNNNNNNNNNNNNNNNNNNNNNNNNNNNNNNNNNNNNNNNNNNNNNNNNNNNNNNNNNNNNNNNNNNNNNNNNNNNNNNNNNNNNNNNNNNNNNNAAACCCAAAAAACTCAACGGGTCCCCCAAATCCATATTTGCGATGAACGTTTCAATTGGAAATATTAGCGAATTCGTCAACTCTATCCATGACTATATATTAGAGGAATATGAAATTATACCTCGTGATTTTGAGACCAAACTTGTAATCGGTGGTACCGCAATCGCATACGATTTCAATTGTGAGAGGCTTATTGATTTTGATTGTTCTAAATTGAATAAACATATACATACCCATAACGATGTGTCGCATGATAAATATTTGGTTTGTTGTAGCGAGTTAGATATAATAGCTTTGCGGTATTTGAATAGTTGCATCTTTGGCCCATTGAAAGTGCAAATAATTTCCACGCTCCATCATTGGTTACCTGCCGCAACGTATCAACACGTTAAAGTTAGCATACAACAACGAGTAATATAGTAACATACAACAGTTACAATCTACAAGGAAAATTAACAACAATCATGGTAAACGCCCGAAGACGTAGTCGCTCACGTTCACGTAGCGCATCACCGGCTCGACGAAGTAGCCGTGCTCGGAGCCCATCCCCTGCTGGATCTAAACGTCGCAGACCTGGTCGCCCAAGGCGTTCGTCTAGGTCCGGTCCAAGACCAGTGGCCGTAGCTCGGCGTCGCTCAAGGTCTAGATCCCGATCACGCTCGAGGTCTCGTGCTTAAAAAACGATTGATGTACAATTTTAACCCAATCGAAATTTGAAGCATTGTAAAATTTGCATACCGATCGTATGCAAATTGGATAGTTGAGATGAAATCTGTAAAAACCCCGCGTTTGAAAAACCAATTTTTACCACATTTATATCCAATTTTTCAAAATTAAAAATATATAATCAACTCAGTTCTAAATCAAGAGAATTGTTCGATCTATGAGCGTTAATTATTATTTTTTTTATTAAATTTTTGTCAAGGTGTTTGAGGATTTTGTCAGAATGGTGTAAATTTTCAAGAACTTTTCGCTGTAAAAATGCTACATTTTGAATTTCGGATGCTGACAAGATCGATGATGTTAGATTTTCAAAGTCATTGTTTACAATGTGATTTTTATCCTTAGTCATCGATTCATAATTGAAACATTCATTGTCACGTATTTCCTCCACAGACTTTATCTCATCCATAATTATTATAAATTCTATGAACGAATACAGCAATCGCTTGCTCATTAGCGCTACCAAAGCAATCGTATGTAATATAATTTCATTAAAATTATGATGATATTGTTCAAAATATTTTATTCGACAATCAATCAATACAACAATGTGGCTATTCGAAGTTTCTTGTAGAAAATCGAAAAACTGTTTATACACACCGTTTAAATATTCAATATTCATTTTAAAGTTTTCAATTTTTCTAATTTGTCGTAAATTGTGTTGTATCATTTGCATTAGTAAAATATCAACGTTGCTATATTTGTAGATTTTCGAATAGCCTCGATGGTTTAATAAATATTGCAACACCTGGTGCCGGGTTCGAGTAGTTTGGGATTTTATTAAACGTTTATATGTAATTTGTGAGACATCAGCCCAGCTATATTCTTTTTGTAGCTCGTCAAGTATTGGTTGTTTAATATATTTGGATCCACTAAAATATACTGGTACGAGGGTTATATTTGAGTAATTTGGTAAATTTAAAACCACTAAACGATCAACCCAAGTCATTTTGTTAGTTGTAAAAAATGATTGTTCTATATATTTGCAACGTGATTATTGTCTTTCTATATAACGAATCAAAAAAATAAATTTATTTCAATACCGTTCGCACAAAATCACCCACATCTCGACCATTGGATCTATTACCTTCAATAATAACTTGATTCAAATCGCCAATGGCATTAATGCATCTTGGCAATAAATCATCGTTAAATTTCATTCGCAAAATTTGCGGAGGCATACGCGTCTGTTTCACATACGTAATCGCATTTTTCGACTCAGCACGCAATTGGTCTTGTCTAGCAGCGATTGTCAAATTTGTGATTCGGCTAGTTGGTTGTAGATTATTTGCGATAACCTTCGCGTTATATGATTGATGTATAAAGCCAACGTTCGATGGTGCTAAACTTATTTTCATCGTCACGATTGCCAGAAACTTGTATAGAAAGTCTTGAGGCAAGTGTGATTTCGAGACTATAAAATTGCGTACACACGTTTTAGCTGAATCGTTTGAAGGATCCTTCATTAGATAGCGCAGATACTCGGATTGTTTAAGTACTTCAATGATAGGGCTTATAGCAGTTATTGTCGTATCAGTGCTTACAGCTCGACAAAATTCCAAAATATAATCTTCAAATTGAGGTGTATATAGTAGATCTGTTTGATCCATAATGTTTTCCGTACGTGAAACAGTTGCGACGAACAAAGAGTTGGCGCGTCAGCGTGCTATCGAACAGGTTGTCTTGTTTGGCAAGCGACCTACTACTTTTATTGAGAAAAAAGCCGCAGCTATCATTGGGCACCCATTAATTAATCCAATTTTAAATTGTAAAATACGCAATTCATTGGATGTAATACTCGAGTTTAGTAATGTTGAAAACAATAATGATAATGATAATGGTGATGGCGGTGGTTATGGCGTTAATGGAAGCACTAACGACGTCACCTTACCAAATTTCGAGGACCCTGAATTAAAAAATCGAATTCGGCATCATTTGGATACAGTTAATGTTGAAATTGGGTCAACTTTGAAATTTATACGCAAATTACCAATTTTATCAGTGCAGCCTATTCAACCTATTGAATATACAAGTGTTCTTGCTATTCGTCGTGATTCTGCTGTTAACCTGGCCGACTTTGAAAATATATTATTTAATGGGCGTGTAAAGTATCGTTACATGCGCGGAACATCGTTTGCTGCTTATGTTTATCAAAATATATTATATTCATTAAACACTTATAATGTTGAAAGTTTGGAGGGTCTAGATGTTTGGCAAGCACGTTATGCTGTTTTTCTAAAGCGCACCAACCTTGCCGAATATGCAGCTATGAAAGCATTTTATATCGATACTGTATATTTCCAAGGTGTTGGTTATGATACATCATTCGTACCGAAATACGATGTTGCAAATTTGAAACCACAAGACCCAATACCTTACAGCGTTACAGATGCTTCGCAAATCGATTATTATTATAAAGTAGATGTGAAATCTGTTCTTAAAATACCAGATGAAAAAATTGGCATATTTCTTACATTTCCATTCAAAGATGGTCATTATATTAAACCAAACGGTCGAATTCGATATCTAGGTCTAAACAATAACAAATCTATAAATAATGCAATTTTGAAAAGTTCACGTCTCATGATTGATAATATTTGTAGTTTGAATGATTTGGAAGCGGCTCTTGATAATGCTGCTAGATCTGTTAAATTGGACGATATAATATATCGAGCTGTATATTCAAAAAGCCTTAAAGAACAAGCTGTTGCTTTATTAATAATACGTCGCATAGTTGGAAATTATGTACGAGTGGGCAAATATATTATACATGTACCCAATGAAATGACAATTTTATCATGGACAAAAATTTCATGCGATCGTATGCCTATAATGTTGCCTCCAATATATGAGGATAGAATTCAGACAAATATATATGTCGCTATGATACGCGATATTGCTCAATCATGTTACAATAAGATGGGCGCATGCATTCTAGCAAGCAAATATTTCGTTCCAGAGATTAATTTATCGTCTGTATATCAAATGCTGAAAAATGATTCTGAAAAATACGTCTTTTTTACAATGGTTATGCAAGAATATCCAACACCCATGTATTTAAATGCTCGCAACGCATTGAATCCAACATTTGGAGATTCGCATATTGATTTGAGTAAATATAGTCAACGTAAACGACAATTTGTTAACACCTCAATTAATGAACGTCTAAATGATATAACTGAACCATTAGTCGATACTCCAAACTACGAATGCACACCATACGATTGTATGGAATTGTATGAGTTTCACAATGATCAATTGAAGGTTTTAGTTGAAACTGGAGATGTTGGTTTGGATACCGATCAACTTGTAAATTTTATAACCTTATCCATATTGTAATATCTTTTATTTTTTTTTAAATTAGTATCATTCGAAGAAAAAAAAATAAGAATAATCATGAACGTTGCCGATACGCCTATTGGTTATCCTAATGGACTCGATCCAAATATACAAAAATCGCAAAATGTTGATAATATAGAGTCTGGTGTAACATCTATCAATAATAATATTGATAATACAACACGACAACGTATACTTTACGCTTTACAACGTGCTATACCAGATTTACCAAAAATAATAACTGAACTAACAAACCAAAAACATACAACGCCTGAATTTGAATTAAATAATATCGTAGATTCTTTAATTGGACACGTGCAAATCATATGTTCTCAACCAGCATCACTTTATACGGAAAATGATTATAAATTACGAGTTTTGAATGCTGAAATTGATTATGTGAAAGAATTATATATACAAAATTCTGGTGGATTGCAATCGGCCATTGATGATCTTAAAGTGAAATACTCAAATTGTTCTAGATTGTTAGATAATGCAACAAAATCATTATACCGTACCAATGCTGATCTTAACAATTTAAATGTTTCGCAAAAAAATTCTGACGAATTGACAACACAGATTACTACATTGCAAGCTGAGGTTGTTAATTTGAAAAATGTAATTTCACAAATGCAAACCGAACGAGATCAAATGTTAAAGTCTATGCAAGAGATGTCTGAAATTAATGAATCTGGTCAAAGACAGAAAACATTACGTTCGGAAGAGGCTCAGGCGAAAGAACGACGAGATATTGGTATATTGTTACGAGTTATTAATCCAGAATCTACAAGTTCTGATATAGACGAAATGTTGACACAAATTCATGAATATCTAATATCAACCAACACGCTGCGAAATACTATTGAAAAATTAGAACGAGATTTAACAGTATCTTCCAATAAATATAAAGAAACAAGTGATAGATTGATTGATTGTGCTAACGCTTTAGATAAAAATGAAACAGAGAAATCTAAGCTACAATTTAACTTTGAGGGTAAAATTAAAAGTTTGAGAGACGAAAATGCAAAATTAATGGTAACTAATAGCAACGCACAGGCTGCAAATGACGATCTGACTAGCATCTATGAGCGTACATCATCGCGTATCAAAGATATAATTGATAATTCTAAACCATTGAGCACCGATGATGTAAATTCAAAATTTTTACACAACTTATTGCAGGTTTTATATAATGAGAACCTATCGTTTGTAGTACCCTCTGATATTTTAATATATCCACAAAATCCAACTGCAAATGATAATGATGCCGAACTTGTTACCATCATAGATTCTGATAATAACGATGGTGATGGTGGAATCGAGGACGATAATAATGTGGATAACGAAGTTGAATATTATTCATCGCAAATACCTCGCACACCAGGTTCTAATATAAAAGATTTAGATCAATTGATATCAATTAATTCGCCTGAGACCCCACCATTAGTATCAGCATCATCGTCTCCAGTAAATGCAATTGACGACTCATCAATATATCTTATATCTCGAGATTTACCACCAACTCCAACAATACCCATTTTAGATTCACCAACAATTTCGACGTCAAATTCACCAATGGATGAATCGTATACGCGTCGACCATTAAAACGTCGAACTAGTGATATAAATGAGTATGAAAGTGTTGCAAGAAAGCGTAATCAAAATGAAACTGTTAGCGAAGTAACTACTGAAGTGATTGACGAACTAGTAATAACGCCACAATCTAACGTTGTTAACAGGGATGATGATGATTTTGATAATATTATCACTATCAACAATGATGATGATTCTAATCTATCAAACGTTAATAATGTAAATTGAGTATTTTTTAATGTTTTTTATTAAAATAGTTATACGTGTTTATTTATATATGTATCAACTTATATTATATACATATAAAGAAAATGTCATCAGAATCAGAAAGCGCTATTGTAAAATTTGCTAGAGCTTTACATAATTCATCTCGAGCAGATCTTGCTTCTGTACGTTCTTTGACTAGCGATTTTAAATCTAATAACGCTACATTGCAAAAAATTATAAACGGAGCTAAAATTACTAGAGACGACCGAGGTTACATATATATAAATCAGAAAACTGTCAATTCTTTTAGTAAACTATTGCGTCAAGGTGATATTTACAAACTATTGCCAAATAATGTGAATGATTCTGATGAATTGCGAGCTGATGCTCAGAATTTAGAGGTCGAAACTGTTGATTTTCCAGAAAATCGATTGTATAAAGTTGAAAAAGCGATCTCGNTAAATNNNNNNNNNNNNNNNNNNNNNNNNNNNNNNNNNNNNNNNNNNNNNNNNNNNNNNNNNNNNNNNNNNNNNNNNNNNNNNNNNNNNNNNNNNNNNNNNNNNTCCAGATATGATGATGGACATATAATACAATTGACCGTTGGATATATTGAAATTGGCCCTGATTGGATTTCAAAAACGTTACAACGGCAAACTGGCTGTTTCGCAGTATATAATGAGGGTAAAGAGAAATTGTCGTGTAAAATTATGGATCAATCGTGCACTGGGATTGAAACGACAAATTTATGCCCAAAATACAACTATAGAAATTTCATGCTTGATCTAATGTCGGTTGTAGAGGCTGAAGATACTAACCTGTTGAAAATAAACTTATCGAAATTAACCAAAATTGATGTAGACAAACTACGTACGTCAATTAAACATATGTTGAAAATCCAATTTTCGGAAATTTACGATTTAATTACAACAAGTGAAGTTCCAACATATAAGATTTGTTCAATAAGTAATGAATTTATCGAAGGTGGTATAATACCAAATTGTCGCATGTGTTCAATGACTGCAGACCCTGAAACTACAAAATATATCGAACGGGGTCAAACACCGTTCTATTCGACATTTAAAAGTAATGGCAATCCAACGGCTTTGGACATTATATCTGATTTAGAAGTAACCACCAACACCATCCTTTTATCAAAAGAGGGGAAAATTAATCCTATATTCGTTTGGATTCTTTTGGTCATCATTGCAATTGTGGTTATAATTATTGCAATTTTCACCCTATTCCGAGGTAAAAAATATTCAAAATTCGTATAATTTGTAATAAATCGTTATATTTTTTTTATTAAAGAACAATGGTTAAATACAAAAAATATAATACAATTTTTTTAATAAAAAAACACATTTAACGTTGTCGTCGATAGCCCGGTTCTTTGGAATATTTGGAGTTGACCCTTAAGCCATTATAAGTGCCGGGTTTTTTAAGTGCGTACCTCAAGCGTGAACAACGCGAATTATAATTTGGCTTTTATTGTTGTGACTACCGTTGTTGCTGCTGATATAACTGCTGTTGATGTTTTTATTGTTGATGTTATTATTATTGTTACGACCGATATTACTACTACTGCTACTACTACCACCATTACTACTACTATTACTACCACTGCCACTGTCACATCTAAACGTTGGACGTTTATTATAATCGAATTTGTGTGTGTTACGACTGTTTTCCAGTTTTTGTTTATTATCCATCACACGAAATGGGTTCACATTTGATGCTGCTATCATCATATTAACATTTTGATCAGACGTATCATTTGCTTCTTGATGTTGTGGCACAACAACCACTGACGGCATTGAAATTACATTCGACTGATTTTGATAATATTGTAAATAATCAAAATTGTATTCAGATTGTGGATAGAATGATTGTTGAGTATATTGTGGTGTCGTTTGATTTTGATATTGTTGATAATAATATTCTGTATTGTAATGTTGGTATTGTTTATAATAATCAGTTGTCATGGTCAATGGTAGAGTTGGATCCATATATGTTAAATCTTGTTGTTGTTGTTGATGTTGATATTTATCTATAATAGTTACTTGTTCTGGCAATTTAAAGAGTAAACCTCGAATATCACGCAAACAATTACATAAGGCACAAAATATATCTTGACGTTCACAAAATGCCATAGGGTTAAAGAAATCGTTTGTTCGATTTATGGGTATAGGGTGAAGTTTGTTGTAACATGCTTCATAAAATGGATTATATTGATAATTCATAAAAACATCTAACGCATCACCACGACGCGCATTATAATAAATACGTTGTGGCTGATGAATTCGTATCATTTCAGAAATATTACTAACAACGCCATGTATAGCATAATCAACAACTTGTCCGTTTTCAATTATTACTGCGGCAAAGTCAGAATAATGATATATACCAGCATTGGATCGTTTAAAACCTTCGGGACGTAAAATATTCGCATCACAATTAACGGATAACATGTTTGTGTGCGCTTTGGGGTTTAAAGATGACATGTTTACATTTGACTTTGAGTTCCGACCATTATTCAATGTAACAAAGTTTTTCTTGTATTTTACAGAAAAAACACAATATTTAATAGATTTATATATCTCATTACCACAATCATCTTTTATAATGGTTACATCTGGGATATATGTTGGGTTTGCAATAGATCGATTGAATTCGCTAAGAAATGGCAAATCTCGCTTTATATATTTTTTTGGATAAATCCAAAATAATGACGCTAATCTGCTAGAAATTGCTGTAGTTGTTGGTATTAAAATTAATTGGTTATTATATTTAACAGTTACGCATTTCAAAGTCGGTAATATAATTGAATTTAAAACTAGCGCATTTAATTCCTCTTGTACGCTAATATCTTCATTGACCGATTTTGTATAAAATTCAACATCATTTACAACATTGTCCAAATTAATCACCTCATCGTCTGTGTCAATACCATTCGATTGTGTGCAAGTATTAAAAGTTTGGCTCTTTGGTTCACCAACTAAATCTGTAGTTGTCGAAACTTCCATAGACATTGTAGTTTGTTGACATTTTTGTAGATTCTTGAACCGCAAATCTATCAAATTGGGTATTTTTACGGGTCCTATTGTAACATTTATATCATCTTCGATATCATTGTCGAATTGTGAAAACTTGGGACTTGTTCGGATGATATCAGAGTCGGTTGTATCACTATCGGTGTTGATATTGATAATGTTGTTATTATCGTGATGTTTGCCAACATAGGTTTTAATATCGTCGTTATGTATAACATTAAGATGTTTAGCAAATGATTCAGTAACAACATCCATGTTATTCCGTATACAATTATCGACATAACTCCCATCATTTACTTTATTAATAGTCGGAGCGACAATAACAATATCAGAAATGGCGCTTTCAGTAGTTTGATAATCCATAGATTCAAAATTATTTTTGCCAGATGCGTTGATGTAGAACCATTCAGGTTGGCCGGTCAAGTTATACTAAATTGAGCACCACTAACTTGAAACGGGATATAAGAAATTTTTTAACATTAAGAATTTGTTACATATATATGTGTGTGTGCATGAATATGTGTTTTTCAAAGCCCTCGTGTTATTTATTTCTCTAATATAGTGGAATTCAAAACGAATACATAAACTATTGAAACATGGATTATTCCGACCATTTGATTGCAGAACAATCTGTGTATGCATATTTAAACGTCGATAGACAAGAACCGCAACAATCACGATTCCAGGAGTCGGTCTCGCAATTTTATAAATATTCTAAAAATAATGCGACTCAACTCACCAATGTCGATCCGAATGGTTTTTCAATAACCAATCTACCTGATACCGTCGCATTCTTACCGCAAAACTCAATTTTCAACAATATTATGATGATTCGTAAAGAAGATCCAGATTTTAGATTTGTACCTGTATCCGAGACTCGTGACATTTTCGAACGCAATTCTGTACCAATTATCGTTAGTGACGCTACAGTGACTATGTTCACACCAAAAGTTGCTGCTCCACGACAAAATATGTTCACTCGTGCATTTCCCACCGATACATCTTTGAATTCAGCACGTGTTACTAATCCTAACAATTTGGTTTATGATGATCCGAAATTTGTAAATTTTACTAACGTTTCAAGTCTGAGTGGATACAATGATTTGGTGACTCGGATTTTGGCAATTATCAATGCACCCCCCGAATCTACAATTAACGACCGTTGGGCATCAGAGTTATATGGATATTATGGCTATGACCCATCTGAAATTCGATCCGTGTTGAATAACGAAAATCAGCATAAAAATCGAATGACCATTACTATCCGAATTATTGATTCGTTAAATAATCGTCAAAAGACCAATGCTAATTCTGACGAACAGTTTGTAGCCATCAAAAACGAAATAGATGCTTACGTTGCAAGATTATAAAAAAATGCACACATACGAACTCTTTCTACATATTGCATCACATCTACCCCACAAACTATTAACTCCCAACCAACCCTCAATAATAATCATCAAAATTTCGTAGATGCGACCATGTGTACGTATACCAATCATAGATTCACATACCAACATTTCCACGCTAAATTAATGTTTATATTTTTTTTCCAACAAAAATTTTTTATTTATTTTTTGTCAAAAGTGTCAGAAGGTTTTAATATTATATCGCCACTAGTATACGGTGGTGTCTCGTACACATTATAAAGCTCTTGCTGGTTAGGTTGATATTGTTGCTGTATCGGTTGTTGTTGTTGCTGCAATGATGGTGTTTGTGTACGACTAAACATTGTTGATAAAGAAGGTAAAGCTATATTATTTGACAGCTGTTTGTTTTGCTCATGTAATAGCGTTGATGGTACATTTACACCCTGCTGCTGTTGTTGTTGTTGTCTAACATCAAAATCGCGTTTCAAACGAACGATGTGGGTGTAAATTCCATTCTTGATTTTATTATTATCAGCAACAATATGATCCAAACGTTTTTTGTAGTTTGCTAAAATTGTCAAATTTACATCCTGATTGAATTTTTGAGCCATCAACATTTGATCCCTTAAATCCGAATTCAATTTTTCAATCGTTAGTTTTTCATTTTGTATAATTTTAGTCAAAATTGCTAATTCATTATTGATTGATTCAATATCAAGTTGCTCTGGCATTATTGAATATTTTGAATTATTCAAATTAATTGTTTTTTGTATATCGTTTAAACGAGAATCAAATAACCCATCAAGTACGTGAAATTTATCAATTGGGGTTGTTTGATAATCAACAGTTGGTGTAATTTTAACATTTTTCTGATTAATTGTCGAATTTTTAATTTGAAATCCATCTCCTGAAGCAATTATTTCTGGGTTTCGAGTATTAACATCATCGTCTTGCGGATCAAGACTATTGAATTTCCCAACCAATTCATCGAAAGTCATCTGAGCTGCTTGTGGTGTAATCACATTGTAATGATCGAGGGTTGTATTTAATGAACTATGATTGTTCATAGCTTGTGCAACAAAATGACCACCACCAGCAGTTAGAACGCTAGTTACATGTTTACGAAATATATTAAAACCCAAAATCGTTTCTTGAATATTCAACGATGCTGATATTTCATGTAACTTTTTGCGCATATGGTCCTCTGATGAAATTATTAAATATCCAAACTCGAATCGATCAATTTGATATTTAGATGCATGGTCAAGTTTCTTTTTAACAATATTCTCTTTAACTAAAGGCCGCTGTTTTTGTATGGTTGCGAATGTGTTAATTAATACATCATTCAAAGCCACAAAACGAACATTGTTCGACGCCTTACTCTTAATATTTATTAACTCTTGCTTTTCAATTTTACCAATATGCGCAACAGTTAACTGTAAAATCTCATGAATCCTCAAACTTGTACCAATTGTCAATAAAATGGCTAGACAAGTATCGTATTGCCCAAGATCTTCAATTGTTCGATTTGATTGAACGTTACTAAGAATATTGACAGCTTCATCACGTATCTTTCGAACGTTCGATACGAATTTTTCAGAAGCCATACGTGGTTGCGATTTGCGATTTCTACTGTTGTTATATTCGTTTAATAAAATATTAGCTTTTGGATACATTCGTTTAATAGTTAAACCGATTTGTCGTTTATATTGTTCCGATAAACGTTTTCCATGTACATCAACTAAACTATCAAGAGTTTTAACTGTATTTATAGTTAAAGTTTTTTCATCTATGGTAATATTATTGCGCTTCAAAGTACGAATATGAGATGCAATACTTCGTAACGTTGAATTGGAAAGTTGAGTTGCATCGAACGATGAAACAGCCCCTATAGTCATCATCTGAGCAACAAAATTTGCATCGTTAGGCATGATTACACTGGTTTTTCCGCTTTTATAATTGGCTATTACAGGTTCGAAGGTTGAAACTTTTTTGAGATAAAAGTCACAGTAAAAATATCTCTATATTTAGTTATAGATAAACTTGAGAAGTGTCTGTATAAACTAAAAAATCAACAGCAAATAACGTTCAATACTTTAAATTTGAACCTATATTTCATATTGTTATAAAGTTAGAATCGTGTTTGTGTGTGTACGTCTATATATAAACGTCACAATGTTAATCACTATAGATTCAAATGTCGACAATATGGCGAAATTGATAGCTGATAAACTTCTACTACCTGCTAAACTATGGTGTACGTCGTTAAATCGATGTCCATCGATTGTAGATGTTAAAAAGTTTACAAAATCATCATCTAGAATACAATCGAACTCACAACAATTGGCATCAACGTCAACTCAAGTATCGAGTACTGTTGCGAAATCCCCTCGAAACGACGATACTTCAAATCAGCTATGCCCAAGACAAATTACAAAGCATGCGCAAACGCGACAAATACCACCAACACCGCCACCAAAGCCAGCAAAAAAAACATCGGTTAATAATGCTAGTAAAAAATTTAATCGCAGATACATTTTTTACAACACACCAATAAGTTTAGCTGATGATATAAGCATGTATAATTTCAATATGGAACAGGATGGTATGTTTTTTGTCTATTTGGATAAAACAAAACAAGATTTAGCATATGAGCGTATTATAAAAAATATAAGCGTTTTAACAAACGCCGTCATAATAATCAATAATAAATCTAATGTTGACGATTTGAATTTACCACATGTTCCGTCATACATTATAAATACTGGTAATTGTGGTTCACGAGACGTTAGCGATATAATAAGCACAATAATTTCAACACATATGCTTGTTGGTCGACAAGTGCATCAGCGTGAACTAATTGCTATATGTTATCCACAACGTGATAGATTTAACATCGCCAAACCAAATGAAGAAACTTTAACATTAAATCAATCGGGACCAAAACCAGTATTGTATAATATTTACGAAGTTATGGGTGTTGATGATTCTCAAACCGAACAACAACCTGAAGTGGACAATTGTCACGAGTGCCATTAAAAACACCCCCGTTCAGATATACACTCGCTTGGAAATACACGCATACACACATTAAAACCTATTACAAACATTATATATTTGCTTAAGCTTAAAAAAAACAATAAATGAATTTTCTTAAAATATATATATATATATATATATGTGTGTATTTTTTTCGACCAATCGTTCTTTAACCCTGTATGGTTTGTAGGTGTTGTTTTTTAACAAACGCAGGTGGGTGCTCGTATCGACGTAAGTATACACATACATATATATATCTTTACCAATGTCTTGTTGGAATAAAAAAAACAAACTAGCACGTACATTATATACGTTGTATTCAATTTTCAATCAAACGTGGTCTAAAAAACATACTATCTATTGCATTTTGCCTTTTGGTTGGATAATCAAAATCATTTGGATTCAATTCCATGATACGTTTGCGATTTTTGTATAATATTTCAGATGGTATCGTTTGTGTTTCAAGAGTTCTCTTATATCGACCATGGTGTATGGGATTATGGTTTCCATCAACTAATGAATCCCAGCCAATATTTTGACGATAAGATTGTCTTAAATTTATTGGTTCTTGAACAATTTCTTCGTTTTTCATTAACCTGTTCATTTCTAAACTATTAAATGTCCGCCCTTGTTCTATGGTTATTGGATATATGGTGTTTTTCGGATCCGATGGTGTATGTTTTTTGCTATTATTGATATCATTGGTCGTAGTTTTGCTATCGAACTTAATATTAGAATACGATTCCAAACGAAAGTAGATGTAATTTCGAACCAAAATATTAATGGCTGATAGTATTGTGAATGTCGTACCTTCAATTTCATAGGGTACAACTACAGGATTTCGACCATTGATATATCCAAGATAAATGGAATTCATATCAAGCGCGAGACATGTTTCAACAAATTGAGTTCCAAATACCTGGATGGCAGACATTGAACCTACAGGACAGCGAGCGCCACTTTCTGAATTTAAAATGAATAACTCGTCACGTATGGCCCATAAATACCAACCAAATGGTTCGACCATTATAACTCTATTGCAGTGAGTTTTTGTTGATTTGTCATAAATCTTAAACACATTCGGACGAAATGTTGAACGTTCTGCCGCAATATTTATAATTTGGTCGACATTGGATTTTCTTTTGAATGTATACATATAAACTATACATATAACGCATATAATCAATATAATAATCAGTAACACAATTTGAATATTTGTATATTTGTGTTGCAAATGCTGGTGTCCATAATTTAATTGTTGAGAGATTTGCTGCTGTTGTTGATTTTCTTGCTGAATTGAATTAAATGCTCTAGACATATTGCAGCTCGCTATACAAACATTACAACTATATTTAATGTTTGTATATTTAATAGATATTTATGCGATTATACTGGAGAAAATGCTTAGATAGTCACAGCACAAATTGATATATTTTTTTTCAGAAAAATACAAACATTTCATGTCGTTTTGCTATATGGTGGGGAAAAAAACGTATATATTATCATTAGTAGTAAATGTCAAAACCCTAAATCGTCAACCATGGGATTTGATTTTTTATATTCGAGGGTTACCAGTTGATTTATTATTTAAAAAAAAATAAATTGATTATATATATGTATATACTTAAAAATATATATACATATACCAATCATAAAAAATAACCGATTATTTATTGTAATGGTAATAGTTGATATATATATATACGCGAGTACGTGTTGATATGTTTATGTGTTATATTCGTATAAATGTACAATGTAATGATATTTGTGTGTGTATGAGGTTGACGACAACGTATTTCTTGGAGTCCAGAGAAAATATAATCGCACTAAGCGTATGACCATCAATTCATATACACGTTAAATAAAACAAGTGTGCATTTAACATGTTTGGCGAAAATATGAGATCGCAACCTCATTACATGCAACAACAACAACAACAGCAGCAGCAACAACAACAGCAAATGCAACAATCGCTTGCTCAGCACCAACAATCGTGTTTACTATTGCAACAACAACAAAATCCGCAAAATCAAAATGTTGGAATCACAACGAATGGTGACGTTTCTGGAAACGATGTTAACTTTGCCAACATTTCTGATTCGAATACCAATTCTCATATAATGCAAAATTATCAACCTAACCCTCAATCATACATCGATGTTCAGTTACCCATGAATGCACAGCAACAACAACAGCAACACCAGCAGCAGCAACAACGATTTATATTACAGCAGCAGCAATATCAGCAGTATCAACAATGGCTTCAATTTCAAAATCAACAAATGGAACAACAACAACAACAACATCAACTACATTTTCCGACACCAAATAACCAATATATTATACCTTCGAATTCTAATATAAACATGCAACAACCTACACAGAATGAAATGGTGGGTTCTGAACCTATGCGAAAAATTATTAAATTGGAACAAAATTTCATAGACGATCAACAACAAAAGCAGCAGCAGCAACAACAATATCAACTTTATCAACAAGGTACTATGATCCCAACCAATACGTATTCTATAGAAAATGAACTTGGTATGCATAATATGGAAGAAGCTTTAAGATGTCAAAATATTTCAACATCGGAACAAAAACCTGAAACAAACAAAAACAACTTTAGACCTAATTCTATTGGAAAATCTACAAAAATTATTTCGGATATGTCGAAACTACCATCGCCACCGTTGTCAGCTTCGTCGAATTCATCGTCGCCACCCAACAATAACAACAATAATAACCAGTTTCAACAAACTTCGATGCCAAAACCAGCATCGTCAAATATTAAAAATCAATTGACAAATGAAATGCAATTACAAGCAACAATCATAACATCACCACCATCGGTTACAACACAACGACGTTTGCCGATTGATGATTCTGAAGCAATTTTTGATTTGGAAACTCAATTTTTACAATTGCACAATGTTCGACCATACAAAAATATCGACGATGATCAATCTACAATAATATATTCTCGTGCTCTAGATACATATTATTTATGGCCAATCGACGATCCACTAACAATTGATAAATTATCAACGTTTAAAACCACAGGTCATACTTTAAACATTGCTTATACAAAAACTTATAGTCGAAATTTCGCACTTGATTTGGATTGTGTTTGTCGTAAGCGTTCGATGGATATAATTTCTAAACATTTATCCGAGAATTTAGTGGTACAAATACAAAACGATATTATACAAACGTTTGTCGATATATTGAATATAAAATCAAATTCAATCAAAATAAGCATTTGGAGAAATTTATGTGGTTTTCATTTATACACAAACGTGTACGTTTCAATGCCAACACATTTACTCTTAAAAAAAATTATTGAAGTGAAATATCAAAATAGCGAGGTGATATTTGAAGTGCCAACCTTTATGCCACTACCATATTCGGCTAAAGAGATTAACCACCCATATCAACAAGTAAATTCAGGAGCTGATGTTGATTCTATAACATTTACGGCGACCGTAAAACTAACTAATTACATAGAATTTTTCAAATATTTCAATATTCCAATAAACGGATTTACGGTTGCCACCATCAATACGGTTCGAGGTGATACTTATTTTGTCAAATTGCAAAAAGCTGTTGCCGTATCGACAATACCTAAAGTGTTTAATGTTATGAGCATTAGTTTGGATCCAGCTTATTCATATATGAAGCAATTTGAGTCGTATATCGTTGATATGGTTAAAACTGTAAATATCGAAAGTAATATTATTGGCGATATAAATCTTGATGCATTTAATGTGGACGAGAGATCAATGCTACGGTACTTTATGTCAAATTTTAATAACAAATTTGTTAATATTATAATGGACGAATCGCAATTTGATATTGAATCGACAACCAATAATTATGAAACTTGTAAATATTTCATACACTATTCGGCAATCAATCACGGTGGTTTATATTTGCAACCTTTCACTGCAGCTTTGTATTTAGCTATGAATATACCAGAAACTCAATTTGAAAGATTTCGTAATTTATTAAAATTGTTATATGCCAACGTACAATATAAATCAGTTGAAACATTTATAAAATATATAAATTTACCCATATACCATGCGTATCGTGAATCCAATACTAGTGAGAGTATAATTAATCATTTGCAATATTTGCACAAGCACAATGTTAGTCCAATACAATCTATAAATGATCAAATTAACACTATAGCATGCAGCTTAACATCGTTTACCGAAGCGCCGTCCATACAAGATATGCCAAAAGAAGAATATGACAAATACATTCGTGAAACTATTAACATGTTTATGGAAATTTTCATTGAAATGCAATTAATATATTATGACAATATTTCAGAACGCCATTATTGTCTTAGTATGAGTACTAGCGCTCATTATCAATCGCATAAAAAATTAACTGAAAACTTACTGCCATCGGTTCTTCGCACTTGGATCGGCAATTCGATTCATACATCAAAATATTTAACTAATTATTTGGAGCATAGTCCAAAAATATATTCCGATAAACCATTAAAATTTACAACTAGTCCATTTATGTTTGCAACCACTGTTGGTGTATTCAATTCGATAACTGGACTCTATACTGCAAATTGTAATTTTTTGAAATTTACTAAATTTCGAACATGCAGTATTTGGAATAACCCTATTCGACCACCAAAAATGTATACGGAACAAAACGAAGATATCGTACTCACATTAGAAATTGCTAAAAAATACTCGTCGTTTATGCATAATAATATAATTGAGTTGTACACTCATGCGATAATTGCTCCAGCCTTCATACAAGTACCCCACATTTTGAATGTGGACGAATGCAAAATAACACAATTATTCAACTTATTTTCGCATCATAAAAATTTTGAGTCAATGTATTTTTTGGTAGAATATTTCCCCATCGACCCAAAAATTATATACTTGATGGTGCATTTATGCTATGAATATGATGGAATTGATATTTTATTAACGTACCATACAATGGTTAGTCGAATATTTCATTATAACAAAGTTACCAAACAAACTTGGCAGGATAAATTTAACTATGTGATCGAGTCGGCAAGTTATGATGATACAAAATCTACTTATATGGATCAATTATTGAGTTTAAAAGGTTGTCACGATTATCATTTGGATAAAAATACTTGTTTATTTGTGGTACTCTTTACAACTTGTATTTCTAAATGCTTATCATATTCTGAATTCAATGAAGCGTTTAACATTAAAGTACCATTGCAACCGAAAAATATACATCCAGCATATAATGACATTTCAAATAACACCAATATGGATACAATGCGCGAGAATTTCGATCGAGCACGATCTATAGTGTTTGGTGATAATCTATCTGATTTTGAATCACGTTTAATCGACGAATGTATAAGCATTTCAATGTCTGCCAACTTTATACCCGAAACGGTCTCAAATATATTATCATCCATTGGCCTTACATACATACCAAGACATGGTTGGGCCCAAAGTTGGTCGTTTTACCGATCTATCGAAAGTTATGAATCGTGCTTCCGTCTCTGAATATACGGTTACCATAATATCAGAACTAAATGATCTAGTACCATCAGAAATTAAATCAATCACTGGCAATGATTCAGAATCACGTATGCGTTTCTTTTCACAAGCATACGAGTTACAAGAAATGCAATCATTGATGTATGGTGCAACAAATATTCATGTGAAATTTCGTAATTCAAACAATAGCCGAAGTAACGATGTCGATCGTACAACTATTAATCGCTTATATACGATCCTATTAACAGGCGCACAATGCCCAGCAACCGATTCGCAGCCGAATCTATTAACTATGTTGGTAAATGGACAATTTTATATGGGAATTTTGCAAGATCGACCAGACGATTCAACGACATCTCTTGCTTGGTTATCGTTTTGCACATATTTGGAATATCGAGATAAAAATTTTCATCCAATGTTGAATGTAGCAAGTCCTTCATCCAGAGATTACCAAAATACTGTATATTACAACAACAGTAAGTTGTATAGATTTTTAGTAAATTCAGGCATGGTTGAGGATAAACATTTTTATATATCACGGAATCGTTTCTTAGACATTATCAAAAACAATTTAGATAAAGATTTCCCCGACCTCACGACATTTAAAATCAAATTTGAACAACAATATAATATTTGCTTTGCGAAAGCAACAAGAATACCACATTTCCAACAATCGGGTCTAATTAATCACATTTGGGAGAATATGGCTGTTATTAACGATGAAGAATCATTAATATCATATTCAGACATTTTCAATCGAGTAAAAATTTACACTTTGGAAGAACATCGGGACAATGCTCTACAATACTTTACAACGGTGAATGCGAAATATTTTGATGCTAAAACTCAAACGTACAAAGGGGTTGCATTCCAAACGGAGGGAGTTAGCTATATCGATAATGTGTTAGAAGATAATATAATTATGAACCCAAATAGTTTAGTTGTACAAAATGTATAATTTTTAATGGTTTTATATATATATCGTATAATAAAAAAAACTATATGAACATTTATTTGTGTATTATTTTTTATTTTCGACTTAAAAACACATCATCTCAACCACTGTACTCGTGAGATTAATTTTCAACGAGTATCAACACAGTAGTAACAAGTATCATAATGGTTTGTGAAGCAAGTTTCTTGGGAATTTAGATTTAAGCAGCGGATGAATAATATGCATCAGGAAAATATTAATAAACTTTTATAAAATATAACCAAAATTTGACAAAAAAAGATGCAATAATAAACACATAACTTTGTTATAATGTGTTTACGGTTGCAACAAAACAACACATCACAAAGCAGCTTTAAAATGACCAAGTCGTAAAAATTCATTTTGCTCACATGTATATATAGATACTTGTAAGTTGAAGACCTTTATTTCGATTACTTCTTCTTTTTATACAGATACATAGGATATATTTTTTTTTCTTAATTTTTATAAACATCATATAGGAGAAATGTAAAAATATGCATTTTTGGCCAAAAAGCAAATGTATATATTTTAATTAAAAATCTTAAGATACCGATTTAAAAACATCCAAAACCAATTCATCTATAAACGATTTATACTGCGTTATTGCTGTAAATTCGTGATCCGGCATGTAATAACGTAGTATCTCCAAAATATCGTCAATTTTTTCACAATAGTCTTCATACGAATAAATCCGTAAATCGTCAATTTCCGCCATATTTAAATAATACAAATAATTGTCAATTTTTATATTGACACCGTTGATTAGCGTTTGTATTTTGTCCAACGACAAAGTCATCGTAATCAGCTCCGATAGAGTTACAGCGGCCATGTCGAAAATATAAATATTTATTAATGGGAAGCAGCAGACACAATAGACGAATATAGATGTATAAAACGGCTGATATGTTGTTGCTCCGATATATATATATACCGTAAAACATAAACCCACGTTAAAGAGTATGTTTTTTTTTAAACTTTGAGAATTAGCATGAAGATGTAACGCTCGCAATCAGGTATAGACAAACGCAACAAATTGTTTTGTTGCTTCTTTATTTATTCATTGATTGGAAAAAANNNNNNNNNNNNNNNNNNNNNNNNNNNNNNNNNNNNNNNNNNNNNNNNNNNNNNNNNNNNNNNNNNNNNNNNNNNNNNNNNGGAATACGACGGTTGGATATTCAACTTGCCAAAAGCTAGCTATGTTAATGTTATAGATATTCGAATCTTGAAATGCTCGAGTTTGTCCTATGCATCCGCCTTTTATATATGTCTGCTTATCGTATATATTCCTAAATCCGTAAATGATATACATCTTTTTCTTTAGTTTTTTGAATGAAAATTGACAAAAATTTTATTTCATATAATATATAAATACAATTAAGAAGATATGTTAATATATAAAATAAAGTATGATAAAGTAACATTTTTTGAATATATATACACAAACCAACAATATATATATACAAAACACTTATGTTATATGTTTGTATTTTATAAATAAAACGCATTTTTTTTATTATTTAGATTTTAGATGGTTTGCGGTTAATGTTAGCCGAACGTTTCATCAAACGATTTCGCAAATTAGCAATCTTCTTAGGGTCGATGGGTTTATTCGAAGATGGCATCATATGTTTGTTATTATTTTGACGTTTGAATACCAACATCGTATATTGTATTAGTAAAAGTGCAAGCATCAGCATGACCAACATTATCATTACCAATTGCTTGGGAAACAAATACAAAGCACAAATTAGCACAAATATTGAAAATACTGAAAAACGAATCAATTGATGTACAGATGTAATATTCGCAGATATCAATATTTTCAATAGCGGCATAAATGTTTCACTAAGCGACGGCAAAGGTTTGACAACATTTGACCAGCTGGGAATTTTTGGTTTAAAAATTCGCGATTGTTCTTCATTTGGGCCATTGTAATCAGTAGATTCGTGCTCATACGTGTCAACAGGTCGACGACTATTAATTTTAATATCATTATATTGTGGTGTAGTTGACATTCTGGGGATTTTAATATTCTGGTCATCAATTCCAATATTAGAGTCGTTCAAAAGTTGTTCACTATCGTCCACAATCAAATCAGATTCATCCGGCATAGACTCGTAGCACAATAAAAGGTCGATATCCTCATCAAAAGTATCAGGTTCACGTTGAGTTTCAACTACAAGTGAGCCCGATGACCGCCGTTTCNNNTNNNNNNNGAATGTGATCTCAGATTCATATTTAAAGTTGGCACGTCGGTTGATATTACCAAATCGTTGTTTTTGTTTCCTTGTTTTTGTCTATAAAACACTGCCTTTGTTGATAATTATTTTCATCATCGTCATCATCGTAAGCGATAGCTGGACGCATTAGTGTTAAACGATCGCGCATTGCATCAATTAAACTATCTGCTACACTTTTAGGTTGCGATTCAATTTTATTAGATGTCCCAGCGTTTATAGATACATTTCGCAAACGATTATGCTTATTAAAGTTGCGAATATCTTCCATAAATGCATCACGCATAGATACGGGGCTTGTGCTTTTTTGAAGAGCAAGTCTATCATCGATCGACTCGACTATATCATCACCATTGGCACCATTGGCACCATTGGCAATATTCTCTCTAGCTATATTCACCCTCGACTGTAATTCAGTAAGAAAATCAACAACCGGTGGTGCTGATGATTTCGCAACTGCTATTGCGGTATCTGAATTGCTTGACTCTGATGGCACTGGATTGATATTTGAGGTGACCAATTGTTGCGATGGCGCCTGTTGTTGTGACAATCCCAAAAGTGCTCGCTGTGACTGCGTTAGAAGCGAAGGAGGAGGAGGTGGCGGCGGCGGTGGTGGCGGAGGAGGAGGTGGTGGTGGTTGTTGTTGTTGTGGTATTGCCGGTACAATAGATGCAGAATGCAATGCCAGAGTTGATGCTGGTGGCAACGGTGGAGCCGGCGGAATTGAAGATGCCTCAATATTAGCAATTAATTGCGTTTCTGATATTTGGGTGGTATGTGCAATATTCTCTGATGAACCAATACCAATAAATTGAGGGACGCTTGATTGNNNNNNNNNNNNNNNNNNNNNNNNNNNNNNNNNNNNNNNNNNNNNNNNNNNNNNNNNNNNNNNNNNNNNNNNNNNNNNNNNNNNNNNNNNNNNNNNNNNNNNNNNNNNNNNNNNNNNNNNNNNNNNNNNNTGTTTGAATTTGTGAAATATCCGATAGTGTTGTTTCGTCGGTCTGCAATTTTCGTCTTTTGGCATCGTTTTGTGTATAATTGGAATTGTATTCAGGTCCAACTAATGGACGTTTATATAAAATTGTTGCATCTTGACCAACACCCATAGATCCGAAAGCATCATGTATTAATACATTATGGGTTTTATTGCATGTATCAATTACGGTGTCAGGAATATTTGAACGAATTAAGGAACGTTCGTCAAGACGGGCATTTTTGGGTAACGATGCTAAATATAAATAGTCGCTAGGTTGAGATAATACCGGTTCAATCATAAAGTTGCTACGGGAGGTTGGTGATGTATCCATTCGCTGATTGGATTTCGAAAAGTCGCGCAACTCGGAAATATTATTCCTAGTATCACTGAAATCACGGCCAATAAAGATGCCAAAATTGTAATTACACTGATCCATAGTCTCAAGGTTGCCATTTATACGTGAAAGTAACGCTGCCAAGTCCATAAAACGATTCAATTTTCAATGTATATATATTTACAATATATAAACACACACTTTATTTATAAAAACCAACACCACGGATTAATTTATTAAGTAGATATCTTTACATACTATTATATTCGTACAATATATAAATGTTCGCTGTTTGGTATGCTATTATAATATTTCGTAGCAACAATAATTTGCTTGTTATAAGCGATTGCTGGTCCGCTAAGTAGTGGCAGCGCTTTTTGTGATGTTAACAAAAAATATCCAGATGGACATGCTTCATCATTCTTTTTTATACTGTAAAAGATTTTTACTACTGGGTGGCTGATCCTAATATGCTCGTAAAGCTNNNNNNNNNNNNNNNNNNNNNNNNNNNNNNNNNNNNNNNNNNNNNNNNNNNNNNNNNNNNCTCGAAAATCTTTGTCCAATAGACCGCATCGAAAACGTGCTGTATTGTCGACCATCGTTAACGATTTTATTATAAATGAGGAACCGTATTGAACATTTTAGGAAATATATATATAGATGCATATATATATACATACACATCATCATCATGAATCAAGTATATATACAAATCCGTTAGACTCTATCCCCGTTATCGTAGTTTTTCGCGTTAAATTTGTGATAGTGATGTATGGGTAGTTGTTAAAAAGTCAAATAAAAAAACGAGTTGCTTATATGTATATATTTAAGTAAGTAAACACCATCATCGATGCACACACACAAAACACTCTACAACCACAAACATCGTTATCATAGACACCAAGTATCTGTTGTGAGATAGATGGTGGATTACTCGCACATATACAATGTTTGTATTTGATTAAATGTGGAATTGATTGACATTAGTTGGTGATAACATAAACAACGATGGTGGTGGTGGTATCTCAAAATGTCGAGAATTATTTTTTTTATTTTAACAACTAAAATGAGAAAAAGTTACATGGTTAACACCAAGATTCATGTTAATTCGCCAAGTGTGTCATTTGTGATGAAGGTGTTGTAACTGCTGATATAGACGTTGCGCCTCTTGGGTATAATTTTATGGCCCAGTCAGGAGTGTTTGTGGGGATACCACTTTTATCCGACGAATCGATTTTTGGAAACAACCCTTTCAATATCGCTTTAATCCATTGATCTTTCGTATAAAATGTTTGTGGGCGATTCGATTTCGTTTTACATGATTTTAGTAAATGTTTATTGCAAAGCGTTATACGCTTAATACCGTCTGTAATTATATGACGTTTAATAAAATCAGACGGAGTATTGGATGTTGAAAATTTAAGAAAACTATCATCGAGATTTCTAAATAATTCCAATATTATGCGAAACATATCTACATTTGCAACACAATCCGAATAATAAATTGCTGTCATGTATGGCGTTGGACCCAAATCTTCCCAAAATTCATCAGGTATTTTTTGTGAATTATAAGTTTGTGCTAATACGGATATATTCTTCACGGGTATAACATGGTAGTAACTACCGTTGTAATATTTCATTACACAAGTTTCTTTGCTATGAAGATGGCAACTCCAAGAAGTGACGTGTTCGAGGGTCAAATCCATTTTTGCGTTATACTTGAAAAAACACCGTCGTCTGGTTTCACATTTAGTGATCCTACATTTCCTTTAATATTTACACATAACACGGATAATTTGAAAATTAGTCGACAATCTGGGAAATACTTCAGACTAAAGAACGAACGATTGATTTTGCAAATACAAACGTCGTTGAGTCAAAAACTGAATACATCGAGAGACCAGCAAAGCGATTGAAAACTACGAAAGATAGTTTTGTTAATATTAAAAGTATAACTATAGAAACGCATCAACCATGAATTCCAACAGAAATTCGAATGTCGGTCGCTTGATACCCGVATGTCAGGATCTCAGCAAGTCGATTAAAATGTCATCGCTAGTTGTGTTGGTGCTTATCGTATTGGCGCTAATTTTGCTTGTTGCTGCCATCTTGTGCAATTATTTGTACAAAACCGATTCGACAAACTCGTCTTCGGCTAGCGAGGCAAAGGAAAAGAATAAAAAGAAGCTAGTCGGAGCATTGACGATCACTAGCGCAGTGCTCGTCTTCCTGTCGACATTCTCGGCAATTTGGCAATATAGCGTTGCTTCGAAGACGGTTAAGGCGTGTCTTTCACCGTAAAAAAAGTTTTTAGCATCAAATAAGTATATACAAGAGTTTGATGGCATTATGGAAGAAGACAATGATAACATACCATCAACATCATTAAAAGTTCTAAATTTGTTAAATATACAAGTCGATACTCAACAACAACAAACTGTCATCTCAAATGTTGCTAACGAACATGTTGCTAACGAATATGTTTCTAGTGAACATGTTGCTATCGCTAACGAACATGTTGACAACGTGAACCAATCGACGACAAACGCTGAATTTGTACAAAAAATGCCACAAACTGAAGTTTCGATGCCAACACCAACCAACCCAATATATGATGAATGGGAAAGCACCATCGCAATACCTATCACCGAAGAACAATATAATATTTATAAGCAAAAATCGCATAAAAGTGATGTTATTTTTTTTKTTCAAAAATGGAACTCGCCTCTCATGCCGGACTATGCAAAAGAAAACTACAACATATTGCCGAAATTTGATTAGTTTTTACCGAAACCATTGGTATCCAATACGACGAACTACTGCTGTGGAATCTATTGAACAATTGCCGCCTCTTTACGCTTGTGATAAAGTAATTTTCCGTCTAGTCGTTTACCATCAAAACAATATACGAATCTCGTATAATATGGAAGAATGTGCGCAAGGCGTAAAATATAATGTCGAATACGAAATTGAATATAAACGAGGGATATCGTATCGTGAAATATTGATATACGAGCGCAGATTAATACGTACGGTTTTACAAGATAATTATGAGATTAAACGACAAATATTATCGCTTGTTGATTTATTTTCATATGTAATGACCAAAGTACAAATGTGGCATTGTTTTGATCCAAACAAAGATTATATATGGGCATATAAATGGAATGGTATAAAAGCCAAATTTCTAATAACAGATAAACTTTCTGACAACGGTTCAAATTTAACTTATATATGGCCAGACGCAAATAATATTACAATTGAGGAATGCCACGGTAATAATATATCGGCTTTAGTAAATTTTTGTTTTCTTGTCGAAATTATGGATGACTGCATAGTACTTATTGAAGCAATTGGAGCGTCAATAGATCAAGATATTTATACAACCGAACCAGCAACAAATTCATATGTCCTCAAATATCTTAAAGATCAAAATACCAGTTTAAAAGTTGGAAATAAACCGGTAATTATTCAAGAATACTATCCACCGCCATTACCAAATTCGTATAATCGAGAAAAATTTGATGGTATGATTATTGTACAAGATGATATGATAATCAAATGGAAAATACCAACAATTGACGTGAAATGTATAGCACCGTTCAAATACAAAATTGCTGATGATGTTTTAGATTTTGATTTTGAAGGTATTCCTGGTAAAATTTATGAAATTTCATATAAAAATGAGATTTTACGACAACGCAATGATAGAATCGTAGCTAGTAGTCCTCAAGAATATGCAATCTTTTTGGAATCGGCGAAACATTTGCAATAATTAAATAAAAAAACTTGTGTATATTTGTATGTGTTTTTTTTTATATATAATTCGGTGGTTTTTTTTTCAGAAAAGTATAAATATATATTATATTTAGTTAAATAATAAACGTTTTTTTATCAATCATAATGTCAGAGGCATACTACTTCGACGAGAGCATTTTTACTACCGGCGAATCATTCTTGCCATTTAATCACGTTAATGTTTATAATAAAGCTGACCGATTTTTGGTGGAACGAGCCAATCTCCAAATGGGCTACGAAGTTCAATGTGAACAGAGTCGTCAACAACGTTATTTGCAATATCAATTACCAGAACAGGAACCAAAGTCATTACCTGATGTGGTTGTCAATTTAAATCCCAAGAAACCATGTCGTGGTATTAATATTTATTCATTTAATATTGCCAACAATCGTATTGAAAAAACTATAAGTTTCAATCAAATTAAAGTATCAAATGCATCAATTGTAGAGTCTGACATGAAACCAGTTATGATTGAAGAATATACTCCAAATTCGATATACACAGTTGGCGATCTAACACCATTTGAATCGGCCATAATGATAAAATATTATACAATCAACAATGCGAATGTTACAATCACTCAACATTTATATTTAACAATTGAAAAGTTTTTCGATAATGTACGTAATTGGTTTGATTATAAATCAAATGGATCAATCCAAAATCAATATGGTGAAATTTGGTTTGAGAATAAAATTATCAACGTACCTTTGATGTTTGCGGATCCCACTGTAGTTGATATATATTAATCATACGATATACATACACCAAGAAAAATACCTAGATCTATTTTTTTTAATTTTGAAGCAAAAATATATGTTTATTTTTTAAAAACCCATACGATTACGTGCCGCAGCTAATGTCATTGGGCATGTATAATTTAACGGTAAGAAATAATCTATTTTACTCATTTGTAATTCATTGGATCGTTTATCAAACCAATAAAGTGAGGGCATAACAGCGTTGCTTGTAACTTGTGGTACTGCAATAGCATCGTTGCGTTGAATTGTTCTTCTAGCAACCCCGTTCATGTATGGTAACACCGATGANNNNNNNNNNNNNNNNNNNNNNNNNNNNNNNNNNNNNNNNNNNNNNNNNNNNNNNNNNNNNNNNNNNNNNNNAGACGTTACAGTGGTGCTAGGAGTTGATGTTGCTACCATTGTTGTTGCCGCTGATGTTGGTTTTGATTGTATATTTTGTCCAATTGTACGGTTGCTAACACCCCCCAGTGATTGCATTGTCGCATTTGCTGGTACTTGATAAATAAACGCTGGTAATTGCGAACCATCTTCAAAACTAGTACCAATTGTATTTGTTATTGGTGGTGTTGTTGTTGTTGTTATTGCTGTTGGGTCAATTGAAATCTGATCCAAAAGTCTTGAATATATTAGATTTTTTTGCGCACCAGCATCGACATTATTTGCAGCCGATGTTACCATGTTAACATTCGCATTTGCAACAATGGCACTTTGATCGTTTGTCGTTTCCACAGTTTGTGCCATATTTGTTGTCGCAAATGTTGTTGTTGTTGTTGTTGTTACTGACGATGTCGATATTGGTAGTGATGTCGGTAGTAAAGGCGTTGATGGTGGTGGCGATGATGATGGTGGCGGTGGCTGTTGTGGTAATGTTTGCAACGTTCGTGTCACATCTGCTTTTGATACCCCATCAGAATATTGACGATTATTCAAAATTGGATTATTGGTTCGGTCGTTACAATCATTCGGTTTATAAATTGACGCTAGAGATTTAATAACTGGAGGCATGGATATTACATTACTTTCCGAGGGTAATTGTAATAAGTAATCAATATGTAACTCATAATATATGAACATTGACTCGCATGATGTGTCTTCTTCATAACCTGTTAGACCGTTCAAAATCACACCTCGATCAAAGTACCACCATTCTCCAGAGCAGACCAATGAAAATCCTACAAAACTTGGATATTTATTCGTGTAATCTATTTTGTCAAACGAAACATTCCAATGCTTGTATTTCGAACGGAATCTATCACAAACAGCTGCGGATGGCATAATAACATCGTACGTTATAATCGCATCATTGTCAGAATGTATCAACGTTGTTTCAGTGCGACATACAATAATTGTTGTATCGCTACGAAATAGTGTAAAATGGTTTCTGTAATTTTGCAAACGATTTTCTATTCGCTCAGATTGCCTGTAAACTAAAAACAAGCAAGACCTATAATCGTTAGATTGATACACCAATGGATATTTGCTAAAACCTCGTGAACTATAACCATATTCAGCACACAAGTTCATTTCAACAGCATCGATAGCTAATAAAGCGCTCATCGTATATTATTCTGTTACCCCTCATCCATCTATTTTTAAAAACGAGACAAAAATATATCAACCATACAGCCAATGAATAAACAAAACACAATATTGGATATTTTTTTCCAGTCAACTATATAGATATATATTTATATTATACATTATATTGAAAATATATATATATTTTTATATGTGGATCCAAGTTAGACTGGTAAGGAGGGAAGTTATATTGGATCAAGAGTAAATAATTTTATTTGTCTATATGAAAAATATCATTTTATGTATTAACAATTATATTAATATACATATGTAAAATTCAAAAAAAAATTTATTCCATTTTTAAACGTTTACTCTGCTGACATTTGTTGATCGGGTCATCGTCTCCAGTTTTAATGATTTCGGGATTGTTAATTAGAACATCGCCGCCGTCAGAAGCCACACGCTTCACAGAAAATGATGATGATGATTGTTTCGATATAGCTTCCGGCGAATCCATCTCCATTGGCACATCTAATGGGAGCGATGATGAAGATGACGACGACTTCGAATCGATTAGCAAAGATGGCGATATTGGTGATATATTGCCATTGTCATCGTAATTGGATGGAGATTTTGAATTTTGTCCATCGCTGCTTTCAACATTGTTAATTTCATCCATAGGTGCATTGTTATACACATCTACACCATTGACAGTTACTTTAGTAGAGACGGTATTGCTATATAAACTCAATTCAGCGAGCTGTTTTTCGTTAAAGTCTGAAGCACAAAAATTGTATGCCAAAATTTTGAGACATTTATAAATGTTAGCGCTATAAGCATTTTGGGTCGATGGTCTGCTATCAAATAATTTCTCGTCTGACATTTTCAATTTTTCATTCAATTGTGGATCTTCGGCATTAATGCTGCGATGATAGTCATATACTCGCAATAAATCTTCAATTTTAATGTCTGGATTTTTAACAATAATTTGACGACACGCTTTAGCTCCGACACTTAAACCTTTTAAGGCTGCCGTTATTTGACGAGTGCGTTTAACAATATCATCGTAATTTTTCAAATTCGAAAATGAACCATTAACAATGCGACAATCCTCGCTAAACGTGCCAACAACACTAATTGCAGTTATTTTGCTTTTGATAAATACTACACCGTGTGTATTGTTGATTATTTCTGATCGACCAGCAATCAAACCCGAATGTGAATTCTTTGAACCATCATTTGGGTTATATATTCCAGCAAATGTCACCAATTTTGGATTAAACCATTCACGTTTGCGACTTGTGAATAAGGTTATAATATTGGCAATTTTTATCTTTTGATCAGGATACATTTCAATTGGTTTCTTGGTATGATCATATGTATCCAAGAGCAATGATCCAGGGCAAGTTTTCAAATCAAATCTATCAGCGCAAAATTTAATTTTTGGATTTTTAACCCAACGTCCAGATCGACTGTCTTTCGGTTTGAAAAGCACTGCAGTCTTGTTCTCCTGATTAATCAAATTTGCTGAATTAATAGGTCGTATGCAATGATATGCGTTCAATACAACTTGCAATGACGTTTTTGGGTTAAAATCTTTAGTTGTTGTGAAATTTATAGTCAATAGACCTGTATCTTCAGCGTCGCGACCATATAATGTTGGTATAATACCAGCATGTTTTGATACAATTTGTGGTATAATTACAACATCAAGCTGTGGCATCATTTTCGTATTAACAATTTCATTATTTTTAATAGATTTACCCATTGCAATTTGTGGTATCTTCACAATATATCCAGTATTTACACGTACACCCTGATTCGGTTTAATATCAAATCCATCCAAATCAATAACGAATCGTGGCGGTAAAAGTCGATTTTTTTTACCAACATCGCTCGGGTTTGAATGTAAAAATCGCACATTTGGCTTTTTTTCGACCAAACACATTTCAATAACAACAGTCTCGTTGCTTTTTGGAACCAAATTTAAACATGCGGCTGCTCTATTCATAGCGTTAAAATCGAAATTATCCAAATCCAATAGACAACTTTTGTTGCAAATCTCAACATCTGGTTGATGGGCCATAGACCGTTGGATTTTCAAATAAGTCACATCGTTATTGTATAAATTGACACTAGCGTTCTGCTTAACAATCTTCTCAAAATCGTTCGAATAAAGATCCACCAGTCGGGATTTGGTTTCTTCGTTGAATATTTTTTTGTCCGCCATGTCGAAGAGTTTTGACCAAAATTTTGATTATCCACTCTTTATATATGTCAATTTCCAACACACACAATTACACAAATTATATGTATATATGTGTGGATATAATATTTCTCAGATATATATATGTATATATCTCCACTGCAAAGACTTGCGTGCAAAAAACTGAAATTTAACAGCTATGATAGTGTAGTAAATGTCACTTAGTTGACATCTATCCAAGTAAAAATCGTATTTAATTTGTGTATATTCTACAATTAAACACTTTTATGTCATCCGGTTTGTTATTGTTCAAACGATCTAAATTTCTCAATGGTCGTTTTTCTTCGTTAATCACTATTTTTATTAAAATTTATTTATTATTTTAATCTTCTCATATGATTATGCATATGTACCAACGACAACGACGACGTTAATGAAACTGTCGAGTTCCTGGTTACTTTTTTTGTTTATATAGGTTTTACGGGTTGATTTCAGGAAAAGTATAGCCTGTTACTATAAATGTGATCTCGTTCGTCGTCAACGACAATNNNNNNNNNNNNNNNNNNNNNNNNNNNNNNNNNNNNNNNNNNNNNNNNNNNNNNNNNNNNNNNNNNNNNNNNNNNNNNNNNNNNNNNNNNNNNNNNNNNNNNNNNNNNNNNNNNNNNCCGGTGTGAACAGCTTCATGCGTATTCACTGTCTACGATGGGAAATTGATGATTTCTTATTTGATGCTATGACAGTTAAAGCAACGACAATTGTAGTAGCGACGACTATAACACAGCAACGATGTTTATTTGTAATGGTAACGGCAGCTACTACAACTACAAATGTTTGAAAGGCTTTCTGTACGTGAACGGTGACAGAGAGAGAATGTTGAGTAACGAGTAACTCAGATAGACGCAAGTAAGTTTTTACTCAAAATGTTAGCAATCTAGTCAATATGAATTCTTGACATTACGATGCTGCGATATAACTTGTAATGGTTAATGCTTGGTTCTTACGGTATTCTTTATACGTACGTTTTAGTTGCACATGTTATAAACGTATATATATGCATATATGTATATTTGAATATAAAATTCAAACGAACGATTGGTATAAATATATATACACATATATATACATACACATTTGAGTTCGTAAATTGTTATTTGGGTTTTTGGCATACCGATTTTAGGTTGAGCTCTGAAACGAACATGTAGTATGTCAAACCTTTGTATCTCGACTTTTTTTATATATATATGTATACATTGAAATCACAATCAACTGATGGGAAAGAAAAATTGAAGGTCGTTTACAAAACCGAATGTTTTTTTTTTTCACATGAATACACGTATATTTGTATATGAACGTTTTTTTTAAAACATATTTATTTTTGTTTCGCACTCATATTTCAAGAGTCTGTTTCCAACGAAAACCGCAAGTAAATTTGTATCATAACGAAAGAGTTTGTGGTGCAAACAAAATTTTACAAAATACACATGTAACTGTTAATTAAAAATAACTCATATAGACTTTTAGGTGAATATATATATATATGTGTGTATGCAAAAAAAACAGCATGTGGTTGAATGAGTTTATTATAAGGACAAATAAATTGTCAGATACTCGATTATAATTTTGAACGCACGCGCAAATAAAAAACAAACTTGTAGATATATATATACAGTCTTTAATGCACACATGTTTACATTTTTAATAACAATGATGATAAAATATAAACGATTATACGTAGGTCGAAAAAAAGATTAATATGAACAACAAAAGAATAATAAATATTTAATTTGAATTTTGTTTAATAAAGTCAACAATTTTAACTATAGACTGTTGAGCTTCCGGTAAATTGATATATTGTGGAAAAGTATGCGGTAAATTTGCCGTTGGATAAGACAGCGACTCGGCATTTTCGGATTGTAGAAATTTTGTTGATTGCGATACCAAAAAGTCCGAGTTCGAAGTTATAATAAGTTTAGGTATTGGCATACCATAGCAACTATACAACTTAATGCCTGGTGTTCCGCGCATAATATAGAAATCGAACAACCAAGTAAGTAATTTAACGTTAAAAAATGGCTGGTACATCCCACAAATTCCAGTAAAAGTTTTAAATTTAATACCAATTTGTGGTACCTGCATTTGTTGCGATGACAATATATTGGATTCTTTATTATTAAAAGCTCCTAATAACAAAGATCCAAATGATAAACCGATTCCATGAATCTCTTCATAATGTGTAAAATCAGACAACACTTCATTGACACGCAACATTGAGTCGCGTATTGTGTGTTTAAAACGTACAGGATACGAAAATGTTAGAATATCATAATCATCACCTAAAGTCTCATTTAATTTATTCATAAAACCATATATATTAGCAATACTATTCAAGAGTCCAGCGCCTCCAGGTATAATCACTATCAATTTCGTATGATTTGATTTAGCGTTCGTGTACAAAATATAATTTTTTACTGTTGTATAATTGGCATTTGGTTCATATTCGGTTTTTGGTACAAAACATTGCAATACATATTTGATAGGTGTTGGATACAGAACAAACCAAATCAAAGCAATGACAAATATAACAGTTATAAGTATGGATAAGATATTCCATGTCATACGAATAACACCCATAGTTATTTTGTGCCGTTTATGTTAAAAGTGTTAAACATATACACATTTAAGCACTATGATATCTTTTCATGCCCAGTACGTCGAATATGTGGGTATGTGTATATATAAACAAAAACAACACAATTCCAATTAAAATGGTAAATTTAGCAATTAATTCGTATCTAGCTATATATATTATGTATGATTAAAAAAAATAAACAATAAACGTAAATCATAGAACGAAATTTCCAAACATTCTCATATTGTGCAAAATGTAAAAAGCCAATTGGTTGTTATTTTTTAAGTATACCGATTGATATTGTGAAAAGAAAAAAAATAAATAACTAGACGACCAACGTTCGTGTTTTTAGAAATAAATGTATAACAGCTCATATTACGACGACGCTCCAATGTATGCATATATATATATACGCGTGTATATGCAATGACCGGACTACTAATGTGCACAAAAGAAAGAAATTTTTTTTATAAAAACATCTCAACTAATAAAAACTACCCATAACATTTTACAACAACCCACATAATGTATACAATCGCTTTGTTTTTTTTACACACTACACAGATATATCCACTATAATTGTAAAAACGACCCTATTATACGATTATTTAAAGCGCCTCGTGTTGCGTTGTAATTAGTTGTAGTTGTGGATATAATATATATATATATGTGCATGTGTGTGTCTGTATGTGCGAGCGACTGAATATTAAATTTCGTTCTCCACATGCTAAATTTCCACTATAATATGAACAATTCGTGCGTTTTTAAAAAAATTGATCGAAAAATGTAAAAAAGGAAATGATACTACGAGACACACACTTTAAATGCTGAGCTCGTACAAAGTATAATTTAAAATCATTTTATTACTGCAACGAGAACGTTGTGTATAAGAACTTGCTAAAATCTATAAAAATAAAGTTTAATTTTTTTTCTACGACAAAAAAACCCATCCACCTAGAACTCAAATGTTGAGTGGTGCATAAAAAAACAACATTGATGTTCTAGTAGGTAAACGTTTACCACAGATTCAAGAGAAAAACACCCAGCCATCAGTTGTATATTTAATAAAAAAACGCATATTGTAGTAAAGAGAAGAAAAAAAATCTACATATTGACATCAAAACAAAAAAAACGATGGAAAATTTAAAGAGCGATTCACCTCGTGAAGACGACGATGGTAACGAGCGTTTTAAATCAATTTCATGCCAAGGGTATAATAACAATGCATACCCATTAGTCGTTGACAATGCTTATAATACCGAAGCATTGACAACTGCCGTCAATCTAACTGAATCTATGGCTAATATATCACTCAATATTGATATCTGTCAAAACGAAAATCATAATTATATGGCCGCTATTAATGATATTGATGTCGAAGAATTGGGATGTGATGAGAATGAAAATTCCGGCAAATATGTGCGCGATAAGAACTTTTACGAGTATGACGATGACGAAGTAATTGCTTATATAAATCGACCATTAACACCATCAACAATTGCAACAACGTATCCCGAATCCAACCAAGGGTCATTTGTGACTGCACCAGCAATGCATGCTACAACGGGTGATCAATATAACGAGATGCTAAATATGAAATTATTGGCTGCAAGCTATAAAGCACACAATCAATATGATATTGCAGAGCCTTCTAACAGCAAAGATTATAACAACGACGACAATGCTGATGATGAAATGTGTGACATGGGAAAGTATACATATTCGGATCCAAACAACGCATGCAAAGCGGATTATAAAATAACGCATTCGAAAACTATACCAAATATCGATATTGATGGTGCTGCAAAATATATAACAAATCGACGTGATAAACTTACACCCTATCAAATACGTTTGAAATTTGCACAAATTTACAATAGTTGCGGTTCTACGGATAATATCATCGATATTGCTTATAATTTGAAAATTCTCAATAAACCCAATAATGATAACATCACCTTGGATAAAGAAGCAAGCGATCAAAAAGAATTGCATGAATTTATTGTTCAGAATCTATATTGTGATGTTGTAGATATTTACAAATATCGTCAAACGGCCAATAATATTGATGCGAAAAGTTTTAAACATTGGTTTCCAGATTACCCATTAAGTTTGTTGGATTGGTTGGATGAAAATCGTGATTTTATATACAATTCGCATGGCTTGCGTTTGCTCAAAAATCGATACTTGCGTAAGAATGAGCCAATACAATATTGTATGTTACGAATTGCTCGTTTGTTTGTATCTAATGATTCCAATATTAATACACCAATTAATAATACAACATCGTTTGAATATTACAATTTAATTATATATTACCAACTAATTTCCTGTGGTTTCATACAAGTATCTAGCATACTGGCCGATTCTGATCAAGCTGATGAATCGACAATTATACGAGGTGAAGCTTGCCGTCTTGTTACCGCCATAAAAGATTATGGACGAGAGTTTATAAAACAAATGGAATCGGTATGCACAATGATAAGTTTGGGTGTCGGTGTCGGTATGGATGCATCAGGCGTACCAACACATGGTCGTGCCGAGAATGGACATATACATGGTGGCTTTTTCTCTTTAGCTAAAAAGTTAGATTCATGTAATTATTTGTCCATATATCAACGTAAACCTAAAATTGCAATGTATGTTTCCATACACAACGATAGCATTTACGAAGTTTTTAATTTACGCAATCCGGCTAAAGAACATTTGGAAAATGTATTCTTCGGAGTAATGATTAACGATTATTTCATGGAATGCGTTCGCAACGACGAGCCTTGGTATTTATTCCCTGGGAACGCTACATTGTCTGGAATTTGGGACAATGATGGTTGTGATTATGGTAATAATAATAATAATAATAATAATAATAATAATAATAATAATAATGGCAACAACGATGACAATCAACAACAAGACAAAAATTATAAAAAAGTGAAATATTTATCAGATTATAAAGGATTTGAATACGTTCAAATGTACAAGCAATTTGTTAACGCCAAATTATATACAACAAAAACTAAAGCTCGTACCCTAATGGATGCATTACTGCATAGCTTGTGCGAAACTGGCTCACCATATGTCGTTTGGGATGATGTGTTAAATCGTTATAGTAACCATTCGCATTTAGGTAAAATTAAAACGCTCAACTTGTGTGCCGAAATTACAAATTACTCGTCACCCGAAGAAAGCTCATCATGCACACTTTTATCATTAAATTGTGCAATGTTTAAAGATTTCCCTCACGTAGCTGAATCGATGTATTCATATTTACGAGATATTGATGATACATTTAAACGCATTGTGCCAAAATATCAAAACCAGCAAGAATGTAAATTTGCTTATATGCTCGGATATATGGCTACTCGCGCGCTAAATGATTTTATGGGTCCATTACGAAATAATCGTGAACTTGGTATAAGTCCAATGGGTGTATATGATATGGCGATTATGAATAACAAGGATCCTGTTGAAATTGTTGGTGAAATATCTGAAGCTCTTTATCTGGGTGCTATACAATCAAGTTGTGCATATTATCAAAAAACTCGAACTCAATGTGCACGATTTAAAGATTCAGCTTTTAGTTATGGTATACCACAATGGATGTTAAGAAATACTTCTACCCATATCGAATGGCCTGAACGTATTTTTGCTGAAATGCGTTATGGTATGGCAAATTCGATGTTAACTGCACAAGCACCAACCGCAACAACCTCCATGTTATGCGGTGTAACTGAATCTGTAATGTTACCCACAAATATCATCATTTCTAAAGAGAGCGAGAATGGACGTAATTTGGTTATATCTTATGGTATAATATATTCAATGTTAAACCAAAGGACCATACAATGTGGTCCGTTTAAAATAACAAATGATATTGATTCACAGATTGCAATGTACGCGAATTCAGCCCCATTTATCGACCAATCACAATCTACAATATTCTCTTTGGAAATATCCAAACAGAATATATTTGATTTACTCAAGAAAACTTATTTGGCCGAACTCAAAACTGCAATTTATTATGTACAACCGAAATTGCTGAATCCAACATTGGAAATTATTAGATCGACAAATCTACAACATGCCGAATTTTATAAAAAATATACCATTAAAACGATGGATGATGTCCAACAGCAACAACGACAACACCAGAAGATGGATGAAGAAGAGCAACCAAATAATAATCATCGCTATCAACATCATCAGCAGCAGCAGGAACAACAAGAGAAATGTTATATTGGTGGAACCACTGGTTGCGACGCATGTGCTTTGTAAAACATGAAAGATTTATATGTTTCTTTTTCAACTTTTTTTATATACACATATAATAATAATAATAATATAACCCAATAAAAATATATATATATTCACATCAAAAAATTATAAAAATTTTATTATTTTGCATTTGGTACATTTTTGGATAGAAGTTGGTGCTTCATCGGCGCGTCTAGTTTGCTCGAAACCAGCATGTTCGAAAATATGCTGGCAATTGGCAATTTCATATTTTTGCCCATATCTACGATTCGGATATGGTTGGTTGAACATCAATCGAGGACCAGGTAAATCGTTACGTGCCGTAGATATCAAAACATTAATTTGATCAATCGAATATAGAATGTTGAGTGATGAAGTTTCNTMGATTTTNNTTTTRTACNNNNNNNNNNNNNNNNNNNNNNNNNNNNNNNNNNNNNNNNNNNNNNNNNNNNNNNNNNNNNNNNNNNNNNNNNNNNNNNGACTGTTAAATAACCAGAGCCAAGACTGACATTAGTATTCGACGTTTCTACTCTTTTATATCGACATACTATATTTCTGTCAACAACATAATCGACATTGAGATTCAAACGACGAGCCAATTCGAAAATATAATCCATGTAACCATTGCTACGCAAACGATGTATGAAATTTGAAAATTTTTCATTTGGCGGATATGGTTGTGAGTCGTTATTAAAATCATCAATATTATTACTATTAGCATTATAAGTTGAAAATGTTGAACAATGTTTTAAATCGGTTTCAATATAAAATTCAAGAGCTCTTTGTGATACGGATGCTTCACCGCCACCAACACGCTGCAATTGCAATGCGAACGCCTCGGTCGTATATAACAATCGAGCTGTATTTATAACCATTATCGGCAATTTGTTAGCATAACATTGAAGGATCTCACTTTGACGATTAATGAGTGCCAATGAAACAACTGAACGACAATCGAGATCGACTACACATTTGAGTGGCCATTTACGTTCAAATGTTCGAATGAATCCATATTGTTCGGTTGGTAAATTAAGCTTACAGTTTGACGGTAATTCAATTATTCGACCATTGATATCTCGCTTCGACCCCGATTGCGAATAAGTCTTGAAAAGTTTACCATCGTTAAGAGCCTTACGTTTCAAATTGTCAAGGAAACTCATTGCAGNNNNNNNNNNNNNNNNNNNNNNNNNNNNNNNNNNNNNNNNNNNNNNNNNNNNNNNNNNNNNNNNNNNNNNNNNNNNNNNNNNNNNNNNNNNNNNNNNNNNNNNNNNNNNNNNNNNNNNNNNNNNNNNNNNNNNNNNNNNNNNNNNNNNNNNNNNNNNNNNNNNNNNNNNNNNNNNNNNNNNNNNNNNNNNNNNNNNNNNNNNNNNNNNNNNNNNNNNNNNNNNNNNNNNNNNNNNNNNNNNNNNNNNNNNNNNNNNNNNNNNNNNNNNNNNNNNNNNNNNNNNNNNNNNNNNNNNNNNNNNNNNNNNNNNNNAGTAACGACTACCAAGTCAAAATTTAACCATTTGCAACTGTGACGCCCAACTAAAAACAACGAAAATGTCAGAATCAAAGCTGCAACATTTGCATCCTGAAATTATCAACTATTACAAATCAATCAAGGCAAATGGACTCAAATCGCCCAAAATGGAGAACAACGAAGAGTTCATTACAACGTTGGATAGAGTCGAGGACGATTTTAAAATTCCGTTCATCTCAACCTATGTCCTGATAAACAACGCCTATCGTCATGAATTATCCTCGAATCGTGCCAAATCGATAAAGCAAAATATCCATGCTATGCGTGAAGCAAAAGATGTTAAAATTCGCACCGAAGTGACGGCCAAAGTTAATAAATTCGAATTCATTCCAAGTCATTTCTATACTTGTTCATCTAAAGCCATCAAAGTTGCTGTCGCATTATTCTTGCGCCCAGCATATACCGAAACCTTGAAGCGAGATTTTATATTTTCGCTACTCAATCATCACTCGAAAACACATACGGTTAGAGATGTTATTGATTTATGTCAAAAGACCATCGGTGATGTTCGAGCATTTATCAAGACTGTCGGTAATCTCAATACAACGGAGAAACAACGAAAGCAATTAATTTGCGGCTTAATCGAATGTTCTGAATTACTACGTGACCGTCTCTGTTCCAAATTGGCAATATCGGTTAGTCTCAATGGTTACATTTCACTCATCAGTCTGTATCTAAAACACGGGCATTTGAAAAATGTTATTCCATTTGAGCCGCTAATCAATCTATATGTAAAAGAATCGATCGCTAAATGCACACAAGAAGAGGAACGAGTCAAAATTCTAAATCAATTTAAAGTTGATCCAGTTGCAACTATTGATGATGTGATTAAAGGTTTACCACCAGCGCCCAACAAAGTATCAAATTCATCAACCAAATCGTGCGTTTTCAAACCCGACCAAAACTATCAATATTATAAGGGTGCTCCAAACTATACGCGCGATATCATCACCACATATCATATTGAACATGGTCGTCGCTATCGTATTCAAACCTATAATGATTGCCTTTACGATGTACTAGGGTATACATTGGAAGCACCAAACTTTTTAGAAGCGACACATTCACCGACTACCAACGGTATAAGTGCCATCGAACATGAAATTTACGATCGCATGTCTTGGTCGGACCGTTTAAATTTGATTCGATTCCGTACAAAAATTCGCATTGAAGACGCCAAGGGTAGCGAATTGAATGATTATCATGGCAATTCTGCAGATATCACAATTTCATGGTTCGACGACAATGAAATTAGTTGCTCTAAAACGATTTCATTGAAAAAATCCGATAATAAGAAATGAATGAAAATGTATATTTGTTCAATTTAGTATATATATATTAAAACGCACAAAACACACACACAACATATGTATCGAAACATTGGGGAACTAAAAAAAATATTATTGTTATATATATATTAAAACGCACAAAACACACACACAACATATGTATCGAAACATTGGGGAACTAAAAAAAATATTATTGTTATATATATATTAAAACGCACAAAACACACACACAACATATGTATCGAAACATTGGGGAACTAAAAAAAATATTATTGTTATATATATTAAACACATTTTTTTCCATCAAACAACAAATATTTGTGAATTTTTTTTTTGAATATGTATAAATAGCCATTGTAACAAAAAAAAAGAGAATTATACTTAAATAAATAAAAAAAACGTACACGTTCTCACGTATTCAAGAGAAGGTGGCGTGACAAAAAATACACACACATACGCCCGTATTGTTTTTTTGGGATTTGGGAAATAAGTATATATATGGGGAATAAAATAGATATAATTGTGAACAAATTAAAAAGCGAAGCATTGAGACAAATGGCCTATAGACAACGAACATCAGTTGTTTTTCATAAAACTAGCAATATGATTGCAAGTTTAATAACGCTCACAACTATAATTGTGGTGTTCATCACACCGAACCTGTACGCAGCTATTGATGAGACAAATTGCTTTAATGCTAATGATAAAGTGCAAAATGTCGACAGAATTTTAAACATAAAAGAGAATCACGATGACGAAGATTACAGCGATTATGATGATAAACCGGTCTATATCGATGGCGCTAAAGAAGGGGTGGATGATTATTACTACGAAGCATCAATAACGTTCGAATCGACAGTGCATAAAAACCAACATCAGCATAGTCAACAGCAACTTCATAGTAAAAATCAACAACAACAACAACAACAACAGCCAACTATTGTAGTAGCACAACCACCTACGCTACTATCAGAAACAGTACCCACCGTTAATGAACCATCAAACGTTAAAGATGACAAACTCAAAAAGAAATTTGAAACGTTAAATCTTGATGGAGGTGGTGCCAAAGTCATTTCACATATTGGCGCATTAAAAGCTTTAATGGACTTGGGTTATTATACCAACGATAGGTATTCATTTAGACAAATTGTTGCAACTTCAACTAGTTGTTTGCTTGGATTTCTCGTCAGTTTGGACATTAGCCCAGTGAAATTGGAAACTTTGGTCTATGATTCTGAAACGATGACCCATTTGCCAGATACCAAATTGTTGGAATTTTTACGCAAAATATCAGATGTTGTCATATCATCGTCAACAACAAAAAAATCAAAAAATCCAACTGATCAACAATCATCGCCATCGTCGGAATCAACACCATTGTCCGAGCCACCGACAATTGAACCAAATACATCTGGTTGGTTTAGTGATCTTGTAAAATCGTACGATATAATTGCTCAAACGAACCGTTTCGTAGAATCATGGTCAGATCAAAATTCGCCCGGCCTATCAAACGAAGTCTCTCTAATGCAATTCATACGAAACCATCTTATGATCCATAGTCGACATATTCAACATTTTGAAAATATTGAAACTATAACGTTTGCCGATGTAACGAGAATCACAGGCCACGAATTGACATGCTACGTAACCAATTTGTCGAAACGTTCAATGCTTGAATTGAGTTATAATCGAACGCCAAATGAAAATATTTTGGGCGCTGTATACGCATCGATGACCATACCAGGCATTTATAAACCAACAATTTACGAGGCAACCGGCGATTTACTTATCGACGGCTCATATCTAAATAGTTTCCCAGTCGACCTATTACCCAAAGAAACAACGTCGCCATCTTCAACCATAAGTATTTCACTCAAAAATCACGAATCAACAATTCTAGCACTAGCAGCGAAACGTTCAATAGCCACACCGCTATTCGTCGTACCAAGCGATCGAAAGCCAATCAATGTTAAATCAGAATCCAACAAAACCCCATGGTGGTCATCACGTTTGACTTTAAGCAACATGGATACATTTAAATATGCTCTACTCTTGCATGAATTTCTATTGTCGATCAATAATGATGTACGTTCGATAGTAGATACACCATCGGTGTTGGAAACTAATCTACCAGAACCTCGGATAATTGCATTGAATTCACCAATTGGCACATTAGAATACAATATGACTGCAACTAGAATCTCACAGGCCATCAATAATGGGTATCTAAATACCATGACTCATTTTAATATGCTATAAATGATGAAGAGCGAGAACGGAAAAGAGATGTGAGGAAAAAACCAATTTATTATTTTATTTATATATATATTTATTCACAATAATTAAAAAAATATTACACATAATGTTTAAAAAAAACATAATCGAAATAAAAAAAAGATGAAAATTATAAATTATTTTTTTTAATACGAAGGTTTGATTTAGCACCAACGGTGTTGTTATTAGATTGTCGTCGTTGCTGTTGTTGTTTTTGTTGTTGTTGCTTCTCTCTAATTGCCAATTGTCGATGAAATTGCTTACAAAAGGCGTTATATTCACGTTTCGTTAGATTCGGTTGCATTATACAGAAATCTTTGTATGTTGGTGGACGATCTTGTTGTTTTTCGTCATTCGATGGTTCAGTGTGTTCCAAATCAACTTTTGATTTGCGTTTTTCATCAATTTTGTTATTCGTTGTTCCGTTGGAAGAGCAACGACAATGACCATTACCATCATCATCAACCGTTTTTGTATGACATATAACGTTTGGGATTGTTAAGTTTTGCGATATTATATCCACTGATGGTGACGATGATGCCCGTGACTGCACTGGCAGCGACAGCTGTGATGTTGTCAACAATGTCGGTAAAGATTCTTCCGGCGATATTTTTTGTAGAGATTTAGCTACATCCGTGTCATTGTTACCGCCGTCACCATCACCGCTGCTACCACCACTTCCATTGTCATAACCATCACCATTTAATACAATCTCCACCGAGGTCGAGGGTAAATGAAAATTTGACAATGGTGTTAAAACTTTAGTAATATATGACGATGATGGTGATGGTGATGGTGATGTTATTGGAACTAAAGTTGCCAGTGCATCCATTTTAATATCATGTAACACGTCCATCAACGTTTTATCCGTATACAAATGCAATTGACCAATATCCAAAGTAGAAATCGGTCGCAACAGTTCACCATCATTCAAATATAAATGCCTTGGGCGAATCGATGCTACAACGCTACGAATTTTATCAGATTTAATCAATTTCGAGCGAATTGGTAAAATGCCATCAATATCGCGCCATGCCTGAGTAGGCATATTCGATTTATTCAACCCAATAAGAATATTTCCATTTAACGATTTATGCATAACAGCATTGACGCTAACTCGGTCCGTCTTACTAAGCGGTATAATCGTTTGAGCAATATTGATATTTCGAATATTGCGCTGGTTTGTCAATTCGGTTTTCAGTTTTCTGTAATTATGATGGCTCATGTTTAAATGTGTATATATATAATCTTTCAAGCAAAAAATTTCTAGTCTTGCATATGTTGCGAATAAAACGATACTAAACACGCTCAACCATTCGTTATTCCTATATATATATGGCTTATAATGTACATTATTTGTAATTATTCCATCTACTCAGTATATCATTTAATTTCTTCATTGTCATCGTCGTTTTTCGCTATAAATTAACGACTACCATATATATATATATATATATATTTATAACGACCATCACAAACTTCCATCATTAGGAGACGCACATGTAATTTGATGAACTAAATGTGGAGAGGAACACATACACACATATATAGAGAGAGATATTTATGAACGCTCGTTAGCTATAAAATATCGTTCTTATTTTTTTTTCTGAAGGCTCCTCGACAATATATACATCTCTCGCACTCCCCCCCCAAAAAAACCCAAGTGTGCTTGTGCGTATATTAATAGTTGTTTTGGGGAAAAATGGATGGCTGTTATTATTGTTTGTGTATGTGCATGAAATAAATATAGAAATGGACGTGGTAAACAAAAAATTGTAGACAACAACAATGATGGCGACGATGATCATGATGACCTACACACACACTATGTTTTTTCTTTTTTTCCCCACCAAATCTTCAATAGTGTTAAAATGAAAATTGGTTGAGACATGCAGCTATGTGTGGTGTATATATATGCATGCATCGCTGGGTTTTATATTAAATGCAAGAAGGAGGAGGAAAAAAATCGACAAATGTTAGAAGGAAAATTAAAAATTCATTATTCGTCCATGCTTAAAACGAAAAAAAAAAACTAAGAAACACTACACAGTACGAGTCAAAAGTCGCCTTCAAAGAATAAGATGGGAGAAAATATCACAAAAACTTGTAACGATTGTAATTTTTTTGTAGTTGGTGAGGGAGAAAAAAAAACGTATACATTTTCTTATACTTTCAACTCATAACAACTATCGTTACAACAGCAACTGTCTCTGTCGTTGTCGTCTTTGTCGTCGTAGAAGTATCTGCTGTTTTTTGTTTCTACTACAATTGCTACTGTCATCGAATAATCTTCATTATAAACATTTTTCTATTTCTAGCCATCCTCTCATATAGTTATCACAACCCATCCCCCCCATCTCATCCAATATATATACCCGTTACTATCACTATAATCTCAATATGTAGAAAATGAGATTGAAAAACGCGTTCTTTTTTTTCGAAGGGATGGAAGTCGAATTAAGAGTTTTTTTTTAATATACATGCATTATCATATGCTCATATTTATATATATACAAGAAGAAAGAAGAAAACTGAGAGATGTATAGCAAAAGTGTGAACAAAAATAGATGCGCAACGTGTATGATTCTTCAGTCTGTCACGAACCTTCGTACAGTAATGATGAAAGCCGGAATGTATTAATAATTATTATATTATATATTATATATATATAATATAATAATAATAATATCTTATCTAATCACCACTTACCTCCACCCAATTATAGGCTATAAATTATATCTTATCATGTAATTAATTCCAAGTATAAACTAATCTCACCAATTTCCGAACAAAATAGAATTTCAAGTTGTCTAGAAAAAATAAAATGTGCATCGAGTTGCAAAAAATTTTCCAATCATTTTTTTTCACCAAATCGACCTTAGCGTATGTCGTTTTGACGAAAATCCCATACAAAAATGGGTGATTTTTATGGAATGATTGAAAAGTATATATTTCTAGTTGATTTCGACAGGGGTATAAGTTGCATATAAAAACATGACGTTTGCTTCAAAGTGTATGTAATTTGCAAAATACGTTCATGTCGATATTACTTGTAAAAGCAATGAGTAATACCACCTTGGAGATATTTACTTACTTTTGAGCGTATACGCTAGTGTCGATTTCCCATATAAAAACCCCTTTGGTTTAGAATCTTACATTTTCTATAGTTTTCAATTGATTTTATTGTGTGATTTTGGTGGTGTTGGGAGAACAACGTTGATGTATGTGTGTGTACATACACATATATATACCCATGTTTGTATGTGAGTATATATATATATATATAAGTTGGTATTTAAAGTAACATGAACACTTTTTGAAATGTTAGTAATGTCAGTGATCTACCATTGGGATTACATTTCTATAAAAACTTAATTTTTTCGTGAATAAACCAGTTGTATTTGTTGTTACATCACGCTCTCTCTAATATATATATACAAAAAATACTTTTATTTTAAGGRTMAYRYATGMKCATATAYSAMRMSYMMMWTYGCSRAKMSAAYRNAKCGARMAAAAAAATTATCCAAATCACAACAATACTAATAATAACAACAATGTTATTTAACGTTTACCTACTATGCTCATATAATAAGCATTTTGAGAATTTTATGATTGATTGTAAATGCTATGACATTTATCGCACCGAGGAAGCCTTCAATGAGAGTGTAATTTTGAATCGTGGTTCATATATGGGATGTCTATGTTACGAATCACTTGTTCGAAATCGTATTGGTCATAAATCTGTACCTATAATGCTTGGAAGTTATATCGATTTTCGAATACGAGGTCGTGAAGCGGTCGTTGCTAGTGCACCATTATGGGGTTTGGTAATTTTGCGAGGGCTCTTGAAGATGTATTCAAATTTTTCAACATTTGACGCTCTATCGATGCATGTTCGTGAAACGAAGCGCTTAAAAACCATCGATTGGTATACTTACATTGATGAAGATGGTTTAGCACTTAATTATCGTGACAAAGTTGTCAATTGGACATATAAACGCAACTCATCAAATAGCAATGAATGGACACAATTATTGCAGAAATCCAATCCATTCAATACGCCAGTCTTGCAATCTGAGTATATACAAATGTTTGATACCATATTAAAACAACCATATTCGATGAATGATTTAAAGAATCGTCAGATTTTGAATGGTCCCGTCGTTATACGTCGCTATGTCACGTATGATTTGAATCGACGTAAAAAGAGTAAGATTGCTGGATGTCAGAAAATGTCTACGGTTTTCGAGACGGGCGCTCTATTCCAAGCTCTAAGCAAGAAAAATACATTTGAAACGGAAGAATGGTGTCGCAATTACCCACAAAATTATGATAATACTATGCATGAAGGTCGGAGCAATAAAGCTGCACATCTTTTACCAAATGTAATTCGAGCGTCAAATGCGGCCGTTCGTAATTCAAATGCATTGTCGTTTCCAAACGATGCCATCGGTTATTATTGCCTTTTAAATACAAAAGATTTGAAATCGGCAGGTGAACAAAACGTTTTGGCTGATTTCGTTATAATGTGCGAAGAGACGGATCAAAAGAGTCTATTTCGTTATATTCGCAGTATATCAACTGGCAATGGTGATATTTTAACAATAAATGGTTATTTAATTAATTGTCGTCGACCATGGAGTTTGGAGGATTTAGTGCTAGTTAAACGTCAATTTCCGCATGTAACTACCCAATATAATTTGCCTTATATTCGATTCTCAACACGGGCCAATATACCAATTAAATATTCACAACAATATGATGTGTTCTTTTCGCCAGCTGAAACGACGCATTTTCAAATTAAATATCCTGAAATTGACATGCTTTCAATTACGGCTAAAGAGTTGTCTATACAATCATTGATAAAGACCCCACCATCCAAGAGTACAGTTTCAATTAATAATATCAAAGGCAGTGTTGCTATGTTGACATCTAAATTGCACAAACGTTTAATTGAAAACTCGTTGGGTATAACTTGTTATATTGATATTACGGAAAAAGAGATTGAAAAATTGATAGATTATGCAATATTACCAGGCAAAGGGGATGTTGAAATTTTCAATCGTTATTTCGATCAACTTGATAAGGATTTCCACTTATCACGTTTTCGTTCAGAGAAATTTGCCCAGACTTCACCGAAAATGGCTATGCAAGCGTTATATCGCATGTATCCACCACAAAAGCTATTATACGAATATAACAAAGTTCAAAACACCCCATATACCCAAGCATATAACATGAATAGTCACGATTTGGTCAGCGATTATTACGCTACAATATTTAGCCCTCAACATTACCGACCACCGAGCATTTGGAATTTACGTCTACGTGCTGCATTTGGTAATCCCAATGGTGGTTGTATAGAAGATGGAGTCGTTATCGATTCAAATATTTTAAAACATATACCACCAGTGTATTACAATGCTTGCATTACAGTTGAATTTACATTCAAGACTGTTAAGCATCCGAAAGACGCACGGTTCATAGCAATAGATGAATGTCATAATTCTATTGACGATGAGACTTTAATTGGCTGCTTAGTGACCGAACATGAGGTATATGTAAAGAATAGCAAGCATACACAAGTTTTACGTCCCGAGAAAATTGGTAGTCATTATTTTTATTTGATCAACTTTTTGCCAAAAAAGACGAAAATGTATGACAATTTGCACGTTCGACATATATCGAACGGCAACATGATAACGGTTATTATAACGGGTCAAACTAAAGTCGATGTAATTGTTGGTTCCAAGGTAGCCAATTCATTTGGTCAAAAGAATGTCATTTCAATGGAAAAGGATTTGCGTGATTGTTGGGGTATTACCCGTGATGGTCGTCGAGTTCATGCTCAAATTATATATAGCGAAGTATCATTGGTTGGTCGTGTCACTTCTGGTCAATTGCATTCAATGTTTATGTCCAATGAACTGGCATTCGGAATTGATGGGACAATTATTGCACCTGTGGATTTAGTTTTGCATACACTCCATCCATATACAAATATTAAAATAATTAAAGTCAAAAACGACACGTTGACCAACATCAATGGTTTTGATTCGCAAAATTTATCGTATACTAGTAAAATGCTACGTAGTGATGATGTACATGAGAATGTTATACAAATTTTGGGATTGCATGGCTACGATGTGAATTTCGATATAGCCTTAAAAGATGGACCGATTATTGTGAAACGTAAATGCAATAAACGACAACATAGTATTGAAGATGAAGATGATGATGATCAAACAATGGACACGAAAAATCGTCGAATTGGNNNNNNNNNNNNNNNNNNNNNNNNNNNNNNNNNNNNNNNNNNNNNNNNNNNNNNNNNNNNNNNNNNNNNNNNNNNNNNNNNNNNNNNNNNNNNNNNNNNNNNNNNNNNNNNNNNNNNNNNNNNNNNNNNNNNNNNNNNNNNNNNNNNNNNNNNNNNNNNNNNGTAATACATGATCATATATGAAGCGTAACATTGCCAAGCCAATATAGCGAGCGTTAGAACGCATAGCACAATTAATATAATTGTAGCAATTATGGACCAAATCCATGAAGCTTTCACTGAACTTGAAACTTTGGGCGCCATCGTATCATCAACGGACGATATGATACAAATTGATCGTCAACGTCTCTATAAATTGGGTTATATTATAAGTTTTAATATCTCCGAGCCGATTTTTGTTTCGCTACTCGATTTTAGCTATATGTACAATACGATGATTTATGATAGTGATATTATACCAAAATCTAGTTTACGTTCGTTTGTACTTTTGAAACTTAAAACTCTACACACAAGTTATAATGGTTGAAGGTTTCTTCTTTTTTTTCGCTCTTTCTCTATATATGTTTAAATTAAATGTAATATACAAATGTATTGTCAAGTTTTTTTTTGTAATAAAAATATTTTGGAAGTGTGCATATAAATACATTGTATTGTTAATCCTATAAATCTTGGAGATTATGGCTTTATTCTCGAAAAATTTTGATATAAATACGCTGCCAATCTATTTGGTTAGTCAAGTATTGGGAAATTCTTAGAATCGTACTTATATCATTTATTATTGTAAATTTGTATATATAAAAAAATACCATGGGTTGTATTGCAAGGGTATTATTTGCATCGATAATGTTCTTGGCATATTCATGTTCGATATATTTTGCCAATAGTTATTTCGTTGATCGTCGATTGCAAAAACGTTTGGAACTTCAAAGAATTCAAACGCGAATGGACATGTCAAATAATTGGCATTATAATCCGAATACTCGAAATTGGGATATATTGCAAATTCCAACCACAATTGCTCCCAGCACATTGATTTCAAATTCTCAATTTCAAAATTATAATTATAATGAACCTCGTAGTCAACAACAAGAGCAGAAACATCAACAATTACAGCAGCAACAGCAACAACAAGGGGTTAATTATCAACAAGAACACCACCACCATCATCATCATCATCGTAATTACTACTATCACCAGAAACAGGACCAACAACAATCGCAGCAGCAGCAGCAACAGCATCGTGAAGATAATTCGTTGTTACCATTATACAATTATAACCCTCTTAATATACCAGAGGGGCGACGTACCAAGTATGGATATATTGAAAATTATGGCCCGTTACGAATATTTAACAATGTTCGTTCAATTAGTAAATGTATAGGTAATATGGCTAAGCATTTTTGTTACAACCATGGAATATGTTATAAGGCTTCATTTTACAATCTTCATGAAATAACTACATATTTTTGTCAATGTCTCAATGATAGATTTGGTGAACGTTGCGAATATCAGACATTTGATTCGAAAAATAACCAAATTCTTCAAAAATAATAAAAAACATTTATAAAATACAAAAGTAGTTTGTGCGTCTTTTTTGGTATTTATTTATTATTTTTTTCATCGTTTAAACTCGTATACCGTATAAGCTATAAACAATAACAATATCAAAACGGCAAATATTTTAATGCCAATTGAAATGTGTTGGAATAACATAAATATAACCAATATAGATGTAACTACAAGAGCCACAGATGGGTAAATATATTTCGATTCATTTGCCACACGTAGAACGTTTGCCATCATGCGTTTGATTTTCGATGTTTCATCTTGAGATTTGTTCGTTTTGTCTTCATGAAAATTTATAGCATGCCCATATTCGTTTTGTGGCGATGATGACGGAGATAGTATTGGATCCATGATGACGATGGTGAGGTTTTTTCTATTGAACCGTAGTTGTACTATAAATAAAAAAATAGCTATTCGATTGACAAGCGCACTACTTTTAGATTAGTAATTTTTTAAGTTGCTATGTATTCAACATCACCACTATCGCCATCTTCGGCATCAATAGTTATTATATCGTGCATTTTAATCATTTTCGTCATTTGTATTTTGGTGTATATAATCATTTTGTCTCAAACAAAATTGACAAGTTTAACATATCAAGAGACTGAGATACCACGTTTTTCTACCGACATCACATTCGACCCATATCCCACAATTGTCGATATCGAGAATCAAATTGATTGCAACGCTAAAAGTTTACATGTATGCAAAATGGACGATCCAACTACATTATTCGGTTGCCGTGAACTTATTGTTAAATGTCATCATTTTGACAAAGATACATCGTACATTGAGAAGCGTGAAACTACGATTATACCAAAAAATTCAAATCCCAATGAGGGGTATGCATTAGCAATAACTTCGATAGCCGAATCATGTAATGTATATCATGGTGATTTGATTTTAGTAACAGTTAACCCAGATAGTTCTGAATACAGTATGGTTTGCGATTGCAAAAATCCTGGTTATATTGGTAATGAGAATCTAATGGGTAACTGTACAACGGTATATATTTGTGATGGTCGTATTGACAATATCAATCAACCATTAGCTAATATATCATGTGTATGTGGTCGCGGATACAAATCAATGCGTTATGATGACGGTCTACCAGTTTGTCGTGAGATGACCGTTCTCGAAGCAAATCAAGCATACAAAGATTGGACTTCACTTGTAAAATTTAACTCGGATCGTCAATTGGATATCATTAATTTCAATCCCACAGTTCGTGGAAATTTGAAAATTAAAAAATTATTGAACCCATGCACCAATTCATTGCATGATACAACTATAGAAATTACAACTGGCCATTTCGACGAAGTGCATAACGAATGTCATGTAGTTGACTCTGGATATCCTGTTGTGAATGGTTTATTAGATTTCAAAGGTGGTGATAAATATGATACAGCTAGCATTGGCGGAGTTTTGGCTACCGGACCTTATCTACGGATACGATTCACCGATCAAATTAATAACAAATCACGTATATATGGTTTAGTTGTTGATGGTATCAAATTTCACAAGGATTATTCAAATATGAAAATAGCTTTAGTTCCAAGCTATGGATTATCTTTGGGTTCGAAAGGTGCCCTAATGATCAATTCACGTCCAGACTTTTTCATAGCACCAAAATGTGACGGTTCTTGGCCAACCTATTCATGTTCTATGGATAATTATTACACATACAAAGATTCCGGTCTGCCATATCCCGGAGCTCGTGATTGCCCAACAATGTTTCTATGGGATCGCACTTTATGGGAAAATTGTGAATTTCTAATACGCCAATCGATCAAGAAACAGGGTCGTGGTATATCCATAAATAATTCAGCATTCAAAATATTACCCCAATTGCGAGCGTATGGTATACAATATGCTGTAGATTCAAAAGATTCGCGTACAATTACCGGTCTTTTGTCGTTCGATGCTGATAGTGATTATATTATACATGTAAATTCTGTAACATGATTGCGTTTTATTTTTTTAACGGATTTTCTCTTTAAATTAAAAAAAAATGCTTAAATCACATTACGAATAAATTTAATTTTATTACCAAAAAAGACATCGACAAATAAAACACATGCAAATAATATAAACGTAATTATTATAATTGTAATCGAGTTGAATGGTAGCGCAAAACGCATTGGTGGCGAATCCATATTATCAGCAAAATAACATACGGTCTCGATCTGAGTTGGTAATAATAATTCTAAATCATCGGTCAAAAGTACCGGTTGTGTATCATCAAAATTTTCAATTCTCGTCACACCATATTGTTTCTTGAATCTAGGTGCAAATATTAGACGCATAAAATCCAACCAAAATAATCTCGTTTGCGTTTCGTCCAATGTTGTATTGTAGACTTTTTCACCATGATTTATCAACGACCATTCCAATGGTCGTATTAACTTGAATTCTGTTTGGCTAAGTTTCATAATTTTTGAGTTTTTTGTTTTAGAAACGGTATTTCGTTCCTAAATATGTTGTTGGTTCATTATAATAGTATGGGTAACGTTTGCTGAATGTTTAGTAGTTGGATTAACGATGTTGTATATCGACTATTTGTAGAATTTATACAATTCATGTGTGAAAGGTGATTATTTTTTTTCACTCTTCGTCAGTCATTGATATAAAGTATCGTTTCTTCTACTTATTTAAAAAAAACAATGGATCACGATAAATTTGATGCGGATGAAAATCAATACCAATATGATGACAATTATCGCAACAATGGATATTCTTCGGCGAGTGATGTTGAAATTGAATATTCATTGAAACGTTCGAATATTTGCACACAATTTGCGACTATGCGGCAAGAGACTATGATTGATAATACTACTGATAGGATAGTAGATCGTTTTCAAATTAAAAAATTTGATAAAATGCCAAAAACGAATAAACGACCTCGTCGTATAAGTTTAACTGCTAGCAGCACTAAAGCCTCTAGAATGGCAACAAATTCAATAGATATCGATGTTGAATCTGAGAAAAAACCATTTTATAATAACATAACTACAAACAACGATGCTGAAGATGGTGATGATGTTGCCAACCAGATTCGAAACAAAAAGGTTAAACATCATAACGCAGTTTCGTTACCAATAGTCCAAACGGGAAATGCAATGACAACGGTAGTGCCTGCGCAAAAAATCACAGTTCGTCGATATACAAATGCACGAAAGTCTCGTGTATATTCCAATAAAACGACAAAAATGCATGGTCTGTACGAGCAATATGTCTCTGAATCTATGAGCAATTCTAATTTGTATCATGCCCTATTGTTAATGTTCCCCGAGACTGTAATTGAGACTGCATGTCAAAATATTAATAACCATTATAATTTGGGCATCATGGAATGGAGTGAATTGGTACTTATACAACTATGCACCATACGGAAGGAGGTCGATATTGATGGATTGCAATGGCCACAACTTAGATTGTTTGTTGAGAACAATCAATGGTCGGTCGAGTTGACTCAAAATATTAAAAAGTTTATTGGTTCTGGCTTTACTTTAATGAATATGCTTGATATTAATCACAAATTTAAAGTTGATGTTCATAAAATGAACAATTCGAATGTATTTATACACCAACCATATATCAACTACCAATGTCTGCTATCGTATCGCATTACGCCAGAAATTATACGTCGACCGTATTGCAATAGTTTACCAATGAAATTTAAAAAAAATATACCCCAAGTGTTTTAATAAATTTGTAAAGAAAAAAAAATAAATGTCTCTCAAAACTTATAATTCCAGTATAAAGAATAAAACGAAAATCTTAATTATTTGTATATTTATTTATTTTTGTCAACAAAATCAAGGGTGTTTTTTTTTATACATGTTAACGGGTCCTTAGTTTCTTACTACTATAGATATAATTGCAGTTAGTAATGATTTCGGTGCGTACATATTCCATAGTATTCTCATTATCTGGTAGTAACTCAAATAATGGCATTTTATTGCATTTAAAACACCATCTCGAGTTATCACGAAAATAACAATCTATTAAATCTTCGATATGCACTTCTTTAATTCTCGTTGTATGCGTTATGAAATTTTCATCCAAAGAGCTCATATCACAACATTTGCTGCAAAATCGTTTTTGATCATCTCCATTACGGCAAAATATTGACATTATAACGTGCACATATTCCGAACTACAAAATTCTGGAAATCGATTTGGGAAATATCGTATCGCTAGATATTGATCCAAATTCAAATTGGTCCAATCCCAATCCAAAATGCACAATTCCGATTCACTTTGTAAAAAATCATAGAAATATTCATCCCATAATATTTCATTATCGAGTAAGATTTGTGCTATTTTCTCATAAAAACATAGTGGTATATTGTGGAAAATCTCAGAAATGGAGAAATTGTTATTTAAAACCATGGTTTGTGGATCCGTTTTCAACTCTTCGATATAATCATTGACGTTTTTACCTAAACTTTGTAGTATTATACATTTTAGGTTATATTTCGTTGATATGCAATATTTTAATAGTTCATCAAGAACAGATGTTGGTAACTCTTCAAATAATTGTTCTAAAACAACAAATGAAGTGTTTGTTTCTATAATTATTTTAGTCATAGACTTCAAAGCGTTCTCAAATAGTGACTTTGGTTGGAATGGTGTTTTCATTTTTAAAGATGATGGTGGTAAACTTATCATTTTACAAAAAATAATCGAACTATTTAAAATGTTAACAAAAGGTATACAAGTTGGAAAGTTTGTTACTGGACTAAATATAATCAACTCATTGCATATATTTTTATACTGATTTATTATTATTGTTGTTGCCGTCGTTATCGTTTTTAGTTATTATCGATTTCGATGTAACTGCTGTTTCAGTGTTAATTTTTTCAAGCTTTCGATTTATATTGCTGAATTCATATTTGGTTAAACGATTGAATTCTTTAGTTGTCTTTGTAAAATCAGCTTTGATATAATGTCGAGTGGTAGACACATTACGATGTTGTAGAAACTGTTGAATCGCGTATATATTTTCAGTTTTTTCAGCCATAAGCATAGCGATCATATTGCGACACGAATGTATACCAAAACCGTTTGGAGGAGCATGGCCAATTGCTTCAAAGTATAAGCTTTTGATGCGATTACCCAACGTTTTGGGGGTCACGGGGAATAGTTTTATATTTATTTGAAAATCTATGAAAATTTTATAATCATCATAATATAAGTCTCGTAAATTTTCAACAAACACGTTCAAATGTGAATTATATACAGGTTGCCAGAATATAGGTTCAATATCGTAAGATTTAACAACTGTATGTTTGCGTTTTATAGCAATCGGTTGTTGTTGATTTAACAATTGATATATTGTGTACGTACTAAACTGTAAAATCTCAAAACTGCGCAATCCCGTATATGCAGCCACTAATATTGGAGCAGTATATACGCTGAAATTTTTATGTAAATATTCGATGAATGTTTTGAAATTCACCATACTGACAATTCTAATATGCGTTTTACCACCATCAACAAATAATAACTTATTTGGGCGTAAATATCTAATAGCTTCAATTTCATCAGCATTACCATTAACTTCGTCTTCTTTTCCAAATAACCCATTCAATTTAAGTATATGAAAATATCGTTTAGTTGTATTATAAGTGAAATTTTTATAACGACAATAACCAATGAAAATTTCAATACGTCTACGCATTGATTTTTCATCCATTAATGCTAACGATACAATTGCGTTATTTAAACATGGTGGGATCTTTGGTTTAACGATCACTGTCCGAACTATACGACGTTTCGATGGGTCTGGTAATTTGCGTCGTATTAAATTTTCAAGCACCTCAGTCGGTAGTCCATCCATTCGACGATTTAATTCCAATTCATTTAATTTGCGTATAGTAGATGTAGTATGACTTTTCAAAATGTTATTCATCATCGTATTGCTTGTATTTGCCATGTCGCTATTCGGTTTAATATTTGCAAAAGATAGCTATATTAATAGGGAATTGGATGCTTATCAGAAAACACTGGCTGAACCGTGGTTGGATCGAGTCGTCGCTTTATTGCACAATACTAGAGAATAACTAGCGTTTTCTCAACGGAAAAAACGCAAAATGTCCAACTCTGATAATGTTACAACTTTCGAAGCAACCACTGACCGAGATGATAGATTTAAAAAAATATTAAATCGTCAATTTGGTGAATTTGGTATCGTCTCTATGGTCAATCAATCACTAATTTTTATTTTGGCTCTCATCATGATTGTATCGATAATGATTGGCATAATTGCGACTTTGGTTCGTTCTGAATCGATATCAACAACAGCAATTGGTGCTCTAACGAATCCAATAACGACAATTTCCACTACTGGCAATGGGCGAACGGCGCTTGTTCTATGATATTTTTTTTCGCATATGCTTTCTTTCTAGCAAAAAAAACTATTAATTGATGGGGGGAAAAAACAAAAACACAAAGATGTATTAATTATAAATTATTATTTATTTTTCATGCATAATTGGTCTATGTGCAATTTCTAAAGCTTGAAACGTTGAATGATCGTTATACGGTATATTTCCAATATAATGTTGATAAAAATGAGCACACATTAAGACAATTCGCAAAGTTTGTGTAAATCGAATGGTTTCCGTTGGACTAAATTGTTGTATATTGTTAGAATCGTCTATTGGCTCAATATTATATACGTTTTTACCAATTGCCGATGATACAATTTTATTGTAATTCTGTACATTCTGATTGCGAACAATTACACTAGACATGGACGATGGTCTTCGATTGGCTTTGGCATAACAGCTACGTTGGGATGATCTGTCTTCAGTTATCATATTTAAACCATCGAAAATGTTGAAATTGTTTACAAATTCCACCGAATTTTGTGGTAAATCGACAAGTGAGTTTACAAGTAACGCAATCAACGGTAGTGACATGTATATAACACCACCATTTTCCATAATAGGTTCCAACAATTTCAAATTTGTTCGCACTATTGAAAATTCTTGTTTCTGCAATAGCAATGCGATTATATCACAAGCAATATTATAGTGTCCTTCATTAAAGTATAAAGGCATTTCTGAATCATAATATTCGCAGGTCATTTTAACGACACTCTCATACGAATCAAGTGAAACGCTCATGTTATTTGTTTTGTTTACTCTTATAGCATTGCATATATATATCGCTCTTTCTATATATATATTAAATTTTATTAAATATATAAAAAAATAATTAATTCCGAGATTTTTTGTGTTTCTCTTTATTCTTTTGGTTTTATTGCAAATGTTTTACATTATTTTGCATTGGTATTTTATGATCCATAGTATTGTTTAACATGAATTGTGTTACTTGCGAATATTTAAACATTGTTATATTCATGAAGCGAGACATTTTAACAAAATCCAACGCACTTGGAAATGTAATTTTTGGTATATATGGATAAAAGCGCCAAAAATTTCGATATTCATCCAGACATTTGATTAAAACTCGACCAATCACATGCGAAAAATTCTCACCAAACAAGCTATCTAGCAATTCTGTGATTATAGTCATATTCAATAGTTTAATTTGTTTGGGTAATGTCGCCATATCAAAGGTTATTTCACCAGTGTTGATTATTTCATTTAAAGATTCCTGTGGCGTCATTTCATAGCAATACATAAACAATACAGTACGAACCATAGAGTACATATCTGTCTCAGTATATCTAATTTTTTCGTCCGATCTTGGCACTTTTGATAAATAATAATTCGTTTTTAATTTGCAGTATTTTTGTTGGTAGTGGTTATGATTATGATCTTGTTCACTTCTTATAGTTTCCATTGGTTTTATATTGCTTAAAGTGTATATAAACCGAGCGCTATTCGATTGTATGTTATACATTTTTAAATTGTTGGCACGATTTTATAACAAGTATTATTTTGATGCGACTGTTTCTTATTGAGAAGTGAATAGCAAATATTCTTGAAGTTTCCCCAATGTCGGTACAATGATGAGGAACATGTGCAGTTAACGATTATATAAAAAAAACAAGCCGTATTTTGAAGTAGGCGTACTCATAGTACGTGTGTGTGTATACGTATTTATATAATTTGTCAAGTNNNNNNNNNNNNNNNNNNNNNNNNNNNNNNNNNNNNNNNNNNNNNNNNNNNNNNNNNNNNNNNNNNNNNNNNNNNNNNNNNNNNNNNNNNNNNNNNNNNNNNNNNNNNNNNNNNNNNNNNNNNNNNNNNNNNNNNNNNNNNNNNNNNNNNNNNNNNNNNNNNNNNNNNNNNNNNNNNNNNNNNNNTTAAAAAAAGCCATGTACAACCCATCGAAACCTGATTTGGTAGTACATCCAAAATATTGGAAATCAATAACACATTACAATCTTGGAGACTATTTTAATGTGTACACATTGAGCGATTTGAATATAATTTTCGACATCGAGCCCATCCTAGTCACCGATTTAAATTCTAGAGTATTGCGCAACGTACAACTGGCACCGTATTTCAAATATCGAACAATTCGAGATTGTATTCATTTGGCTAGTTCTAAACCAGAATATACAAGTTTCTATTTCGAGCGTCAGATACCAATTTATCGTCTCGATAAAAATGGGCCACGTTATGTTATTTGGCCAATAGATGAACCATTAACAATATGTGGTACATTTGTAAATCGTATACAAGATGATGATTTATACGAAGCTTGCGAACGTTCTAAATCTTGGTCAACAATCATTAGCAAGACAAAATCAATCATAGTTTTTGATTTGGACGACACATTGATAAATAATAATACTGGTAAAGCGTTCAAATATTCCCATAGACTTTTAAATTATGCGAAACGAGCGTATGATTTGGTTGTTTTATATTCGCATGGTTCGAGTCTGCACGTCGATGATAATATCCAACAATTTATGACCGGACCCAATGGCATAACATTCGATTTGGTACTCAGCAATAACACAATGGATCGACGATCAACTAAAAATCTTTTATCGTTATACAACTATTTCCCTAACACGCGATTTTATAAAGCCACCCTAGTTGATGACTCTTTATATAATTGGACGCCAGAATATGAGAAATTTATTGTACCTTCGGTGAAATATACTCTAAAACACGCTATGAAATATATTTGTTAACAATTTTTAACATTTGAATTGCAAAATGTTTGTGTTTGATTTATTTGTTTGAGGTTTAGCGCCGCTATAAAATTTACAGTCGCTGGGTTATACAAAGATAGCGCATTGTGTAGTTTTTGAATATAAATTTGTGGGTTGGAATAATTATTACCAGTAGCAATCTAGCAACTACCATGAATACATTCGAGAATCCCAATTCAACACGAGCGCTTATAATAACATCCTCGGATATCGACGAATCAACGCTACGACAGCAAGTTGGATCTAATTTTCGATTGCTTGGAACTATACCAGCGACTATGGCAACATCAACATCATCTACAACGGTGACAACAATGTCACCATTGCTATCATCGTCGTTGGTGTCGTCGTCGTCATCATCGCCACCACCACCACTACCACCATCGTCGTCATATTTAAATACAATTCGACAAAATGAATCTAATGTGGTAATTGATTTATCTAGATCAGACTGTATAGATGATACTTATAATAATTATGATGACGCCATCGACGCTTCCGACACTAAATGCGCATTAACAAAATATATATCAGACGGTTGGTCATCCGTTCGACCACATTGTAAATACTTTGGTAATATCGTACTATGGGTTGGACTTCAATTGTTTCGTATAATGATTGTTGCGTTAATAACGTTGGGTTTATTTTGTATAGTATTACCAAACTGGTTTATAGTCGATACATCACCAATGTATATACATGTGATTGGTCCACGTAGTTGATTTTTTTTTCTTGCAGATATATAATATACAATTTTTTCAATAAAAACAACTGTCTATATATGATTGTGTATATAATTATAACATTTATTGGATTTTTTTGTGGATGTAAAATACCAAATACATTATAAATATAACATGTAAACAACAAATAACAAGGTGCTGTTGGTTTTGGTTATTGTGGCGGTGTTGCGGTATTTTGGACAAAATCAGTTGTTGTTGGCTTAAAAAAATTTTTCTAATTTGATGAATATCCTTGATCTAAAACTGCTTGTGGACGATATAGGAAAATATCAACGTTACGGCTAATTTCTTTAAACGATTGCTTGTTGCCGTAACGCACTTGAGACGGTTGATCGAAAACGCTCTGTGGTTTTCTAGAACTCCTGCGAGGATTTTGCGAATAGTCAATGTTTGAACCATTACTACTATTGCTACTACTACTACTACTACTACTACTACTACTACTACTRCTACTACTANNNNNNNNNNNNNNNNNNNNNNNNNNNNNNNNNNNNNNACTACTAYTACTACTACTACTACTACTACTACTACTACTACTACTACTACTGCTGCTACTACTATTGTTGCTACTGCTTATTCCGAGGTATTTTCCACCATTACTGCTCGATGTGTTGTCATAGCTGCGTTTATATCCAGATGATGACGATGACGTTGGTGATGATGTCGAGGACGTATTATATTTTGAGTTTGAATACTTGAACATTTCGAAGAATTTGTTGGTTAAGTTTTTTTTTTGGATTTATCAAGCCTTGTATGCTAGGATATTTTTATTCGCAATATTTAGAGATTCGAAGAATAAGCGCGTTTCATCTACCTTTTGTTAGCGATTATATTCTAATGCGATTGCAATAAATCCGCACAGCTTATTTATACTCGTTTCGCAATGCTACACAAATAACCAACAATAGAGTAGACGACGACGTCGACAACGACGACCATATAACAAATGATGATTGACTACATAACATGACATTTAACCCCCCCTATCTGTTACATTTATAAAAAAATGAACCACCACAATTAATGTGGAAACCGCAACCATAAAAATTTGTATACACATATATATTTTAAGCGCATATATTTATTTATTTTCAAAAAAATATTTGTAAAGTATAAAAAATGTTATCGACTTCAATAGAGTATCGCTATAATTGCATAAAGTGAATACATGAGTATATAAAAGTGCAATTGTTTTGCATGTGTAAGAATGTTAACATTGGAATATACGTATTATATATAAAAAAAACTAGTAACAATAACATTGGTATGTGATGAATAGATACTACTATAACAAGTTGCTGAGTATAAGATATATATATATATATATATATATATATATATATATATATATTGTTAGATTTGGACTATAGTATTTTTTGGTGTATATATATGTGTGTGTATATAATATTGATGTGTATACGAGGAATTATAATAAGTATTTTTTGGTGTATATATATGTGTGTGTATATAATATTGATGTGTATACGAGGAATTATAATAAGTATTTTTTGGTGTATATATATGTGTGTGTATATAATATTGATGTGTATACGAGGAATTATAATAAGTATTTTTTGGTGTATATATATGTGTGTGTATATAATATTGATGTGTATACGAGGAATTATAATAAGTATTTGTAACAGCGGATAGAGAGAGAGCGTGTAATGTGTTTTTTTTAATATCTTATTTACGATGACTCTTTTCGGGAACGTTTAAATTCTTTGGTAGTATTCTTGTTCGACGACTGCCTCTTACGTTTCTTTGTAGCTGGTTGTGATTGTTGCTGATATTCTTCTTCGACGACTGCCTCTTACGTTTCTTTGTAGCTGGTTGTGATTGTTGCTGATATTCTTCTTCGACGACTGCCTCTTACGTTTCTTTGTAGCTGGTTGTGATTGTTGCTGATATTCTTCTTCGACGACTGCCTCTTACGTTTCTTTGTAGCTGGTTGTGATTGTTGCTGATATTCTTCTTCCTGATGTTTTGGTTGCAATGGTGTTGAAGGTGAGGATTCTTTATATATCATTTTTTGTTCATCCACTTCAACGTTTTGATGATGGCTGGTGTTATTGTTGTTATCGTCATTGTTGTTGTTATCCACTTCAACGTTTTGATGATGGCTGGTGTTATTGTTGTTATCGTCATTGTTGTTGTTATCCACTTCAACGTTTTGATGATGGCTGGTGTTATTGTTGTTATCGTCATTGTTGTTGTTATCCACTTCAACGTTTTGATGATGGCTGGTGTTATTGTTGTTATCGTCATTGTTGTTGTTATCCTCGTCATCGTCGTCTTCACGATCACTATCATTGTTAGTGTCAGCGTCATCATCGGAAATATCAGCTAAACGCATTCTCTCATCCTCTTTAGAGCGTTGTTCGGATTTTAACACATTTTTTTTACGTTTACGGATGGATTTCGCAAAATTTTTGCCACGTTTGTTGCGATTATAGTATTTTGTTGCAAAAACATATTTATAATTATCGTTGTCAATGTATTTATTCTCATTATCAAATGCGACAGGTCGTCGATATTGATACTTTATACGTTTGCAAATCTCAGCATGATCACATAAACGATCTTCCTCTTTGCGATTAATATCACTAACCAAAGATTTATGACATTGAAGGCAACAAGCGACAGTGATTTTGGGTCCAATATCGATACATCTATTAGTTATACGTTTAAAACACATCGCACATGTAACTCGGCTATTCAAAACACCAGAATTTGAATATTCTTTAGATGTTTCGACTGCTAAACGTAATTGCTCACGTTCTTGCTTCAATTTAGCATTACGTGCTGTTTTGGTCATACCATCTGATTCACCATTCTTACGTGAGCGTTTAGCTTTCGAGGGTGTGACATCTTCAGAATTGCCATGTTCACGCCTATAAATTGTGAATAATTCAAGAGGCGCTACATTTTTAATAATATTCAATTCCGAGTGTAATTCTGCAGTCTCGTCAATTGAATTGTCAATTGCGTCGTCATCCTCGTCACAACTGTAATCAGAATCCAATAGTTCGCGTCGTTTATTTTCCTCTTCAACATGTTTGTCATAAAATGACTTTTCTAGCTCGCCAGTCGTTCCATTATATTCGTTTAAATCGGCATCGTCGGTGCGTATCCATGCATCTACATTGTTAATATTAGTAAAAACGTCCTCGTTAAATAATTCATCAATTTCACGTGATAATAATTGCGTAATGGCAGCATCATCCTGATGAAATGCATCGTCTCTAGWRAAAAAAAAAAAAATTTCCGTGCGTTTAAGTATAATCTTGTTAATTACATCAAAAAGTGTTTCNNNNNNNNNNNNNNNNNNCTTAATAGTTGGTATAGTCGAACCAGTGTTATTTGCTTGATAATATATAGACACCTGTGCCTGAATCACGTTGCGCATATTACGGAAWTTATTTGRAAAAACAGGTACATGTTGCCCAGTTGTATTTATACTTAGTAATTTTTTGTAACGCGAGCGGAAACCTTCAACGTGTTGTGTAGTAATTTTTGTATTATTACTAACTATAATGCCCATTTCTATTAAATGGTACGCAAATATTTTGCATAAATGCACAAATGCATGAGACGTAGACGCTTGCAGTTGTTGAAATTTGAGTTTTGTTGGAAAAAGTTTTAGCACATATTGGAACATTTCCTCAGTTTCCATCGCAGTAAATTTGATGCCAGTTTCATATTTATTATTTTGTATTTGCATCTCGTTAAATGTGGTCTCAAGTTTTAATTTCACCAAAACGGAATCAGTAGCGATTTGAATCATAGTGTGTGGGCAAGAATAATGATGTATACCGCATTTTGACATAAAAGTGTTCCAAATATCAAGAAAATATCCACATTCTTCAGGGCTGCTCATGTGACTCAACGATTCCATAATTTCCACGTAATTACATTTAATTTGCAATAGGCACTCTGCGGTAATATGGTTATCATTAAAATTAGCAAAGCGTGAGATTCGTTCGCGCAATTCAGCATTATGTATCATTGCACAAGCACTTTCCAATATTTTTTTCAAAGGTCCACGACTTAAATCGTCTTTCCATTCAATCAAATCTTGAGAAACTAATTGCCAATAGCAAAATGCTTGAATTTCCAAGTCACCGTCATACATATACATWYWSGKKRYRMTRMTWKYGTAATKSSWKYNTMATCMYRWWKWRWWKMAWCKYMYACATATGATTTGGAACGGCCCCATATACAAGTGTATATCTCGATTCGTACACTGATGAATTATTAATTAGACGTCGAAAGTGTTTCATACCCTCATAGTTGGATATTGAAAGATCTCGCAAAGCATCGCCAATTTTTGATTTGATGACACGCAAGTCCAAAGGCGTCATTGTTGGTGATATTGCCGTTTTGCCAATCTTTTTTGTAACATCAAGTTTTTTATAACTTTCGCTCATTATAGATTTTGCGATTTTCGCCAATGATTTTAGTGATTTGTCTGGATATACCATTTCACAATCAGTAGCTGGAATCTCGTTACCATAGCGAATACGGCAAAATTCTTGAGGTTTAGGCATTTTTTTGTATTTACGCAATTCACTTTCAGTGGCTTCATTGAGGTTTAATTTTAAATTATCGTAACGATATAAAACTGGTTTGTATTGCTTGATTTTTGTATTTACGCAATTCACTTTCAGTGGCTTCATTGAGGTTTAATTTTAAATTATCGTAACGATATAAAACTGGTTTGTATTGCTTGATTTTTGTATTTACGCAATTCACTTTCAGTGGCTTCATTGAGGTTTAATTTTAAATTATCGTAACGATATAAAACTGGTTTGTATTGCTTGATTTTTGCCAAACGTCCGATATCAATATTTCTGGGTCGTTGATAATGATCACCAGTTGGCATGGTTTTACGATAAAGCACTTTAGAGACAACATTCTCATTAGCCAACTCGTTATTTGATGAAATTGGACGACGAACAATTGTTGTCGGTTCAATCGTATTAAAATCATCGACGACCAATAAGCGTTTTTGTCGTTCCTTGGGTTTATTCTCGCCGTCATCATCATCATCACCACCACGTTCGCTGTTAACATCGTCATCATCGCCGTTGTTATTATCGATTTTAGTATCACAATTGGTGGATTTAGACGCTTTGACATTATCTGTGTTACAATCAACATCATCATCGCTACTATCTTCATCGCTGCTGCTTTCTTCGCTATAATCATCGCTGCTACTGTTTTCATTTTCGTTGTCATCATCTTTCTTGTTTTTTCCTCCATTTAGATTATCGGTCGTTTTGGATTGTTCAATCTTGTAATCTGGGTCATCATCTTTCTTGTTTTTTCCTCCATTTAGATTATCGGTCGTTTTGGATTGTTCAATCTTGTAATCTGGGTCATCATCTTTCTTGTTTTTTCCTCCATTTAGATTATCGGTCGTTTTGGATTGTTCAATCTTGTAATCTGGGTCATCATCGTCGTCTTCGTCATCAACATCATTGTCATCGCCGTCGTCTTTATTATTAGTAACATCACCATCACCGATAGCATTAGAAATATTAGCATTGAGGATTGTCGGTGATATTGAAACAATTGCAACTGTTGATTCTTCTTGTTGTTGTTGCTGTTGTCTTTATTATTAGTAACATCACCATCACCGATAGCATTAGAAATATTAGCATTGAGGATTGTCGGTGATATTGAAACAATTGCAACTGTTGATTCTTCTTGTTGTTGTTGCTGTTGTCCCTGACCGGCAATCGATACAACTGGTATAGATTTTATTATAACTGGTGAATGTACACGATTTTGATTCGATTGACGTCGACGTTTTGAAATTTTAACATTTATTGGCGATCGCGGCGTCTCGTTTTTATCCATTATAGATGCAATAGCAGCAGCCAAATTGCGAGACTCTTCAACTTCGGTTTCAATAATTTTAGTTGAAACTTCATCAACATTTGTGTCATGGTCACTTGTTTGATTGCAACCTTCATCATTATCATCATCATCATCAACATCACTCATTGGCCTTGGTGTCGGTGGCAAAAACGACGTTTCATCATCGGCTACTATCGGAATCGGCTGTTGTTGATGTTTTAACTTAGCAACTTTGACAGCCAACTGTTTAGCCTTCTTAACCGTTTTGGGAGCTTCATTCTCAATTGAATCGTTTAAACGTTGCTTCTTTGTTGATTTTTTAATTTTTTTCGAATTTGTAATCTTAGTTGCATTATTATTATTATTATCATTATTCAACAAAGACTCGTGTCTAAAATTCTTACTAGGTGTACAAAAGTTTCGACGGCCAAAACCAAAAGTGTTTATGGGAATTTTGCGAGAATCGTTCTGTAAAATACCCGAATTTTTACGCATATAGCACGTGTTAATGTAACGTATCTCATTTTCTTTTGGTTGTATAATAATCGGTGTTTCCATGTTCGGTGTTATCGATGACATTGGTGGTAAAGGTTGCGGTGGTGTTGTTGTCGTAGACACCTTATCCGTATTTGTTGTTACAACTGTCAAAGGTGATGGTGGTTGTCGTTGCGACGTTACGATCGATCCAGAATCTTGAATAACGGATAACTGCGATGAAATAGCTCGCTTGAGTGTACGTTTCGGAGATACAATTGGCGACATAGATTGTGGCGAAATTGTAATTTTACGTTTTTTTGGAATAATCGAATGCACCCCGTTATTATTATTATTCTTATTATTGTTGTTATTATTATTGTTGGCGGTTAAATTGTAATTTTACGTTTTTTTGGAATAATCGAATGCACCCCGTTATTATTATTATTCTTATTATTGTTGTTATTATTATTGTTGGCGGTTAAATTGTAATTTTACGTTTTTTTGGAATAATCGAATGCACCCCGTTATTATTATTATTCTTATTATTGTTGTTATTATTATTGTTGGCGGTTAAATTGTCCTCAATAGACAATCCACAATTATTTACAACTTGCTCCACCAAAGGTGTTGCAGTTGTGCTGGTTGGATGTTGAGTAGACGGCAATCTTAAACGTGGGTTGTATTTATAAACTACTCCATCACAATTATTATTTTTATCCGAAAAGTCAGCGTTGAGATCGGGACTTGGTAGTCGTGGTTGTTCAAAGTCACTATCGGCATCCTCCGAATTGTCCTCACTGGCGCTATCATACTGGTTGTTATATTTATATATATTTTTGTCATATAACAAGTTTTCGTCATTTTTGGTGATTTGAACCTNNNNNNNNNNNNNNNNNNNNNNNNNNNNNNNNNNNNNNNNNNNNNNNNNNNNNNNNNNNNNNNNNNNNNNNNNNNNNNNNNNNNNNNNNNNNNNNNNNNNNNNNNNAAAAAATCTGTCTTGTATATAGACCTAGTACCTCATTGATAGTCGATGGTTTTTTGTTCCGTTTTGGCGATGTTGTTGTTGATGTTGTTGTTGGTATATCTTCAATGGATATTGGTACACTTGTTCGTGTTTGTGGTGATAATATTTCTTGTTCGACTTGTAGCTGTTGATGTTGCTGCGTTATATTGGCCGATTTTAACAAGTCAAATTGCACATCAGAAGAACTAACAACGGTAGTCGTTCCAATGGTCGTCGAATCGACAGTTACAATATTTGTACTTTCAGGTTTAATCATTTGATTTTCCTTGATTTTATTATATTGTTGTTTATTATTAATCTCATCGGTATAATAAAATCGAGAACAATCATTTTGATGCTCATCAATAGTGTTATTCGTTGTTGGAGTACTAGTAGCGGTGATAGTGGTAATGGTAGCGGTATTAGCAATCTCCGTTACTGCAGTTAGTGTCGTCGACTCGACTACCATCGCTATATTTACTGACTCGACCGGTTTAGTTATTGAATCCGGATTTGTTATAATGGCTGTAACAGCATCATCAGCAACATTATTATTATCATTATTATCATTATTGTTATTATTTGGTGTATCGGTCTCAAAATTTGCACACACCCAATTCCACTCATCTGAATCTATAGCTCCAATGCTATTTGTATCACTATCACAATGATCATCGATATCATTTAAAATTTGATTTTTTATACCCGAAAATTCGAGCAAAGCGCCAAGTTTGTCCTCAGAATGTAAAAGTTGTTGCGATTGCAATGAAGCCTGTTGCTGATGTTGTTGTTGTGGTGGTGGTGGTGGTTGTATTTGTTGTTGTGATKGYWRYRWAGMYTGTTGYTGMTGTKGTTGTTGNNNNNNNNNNNNNNNNNNNNNNNNNNNNNNNNNNNNNNNNNNNNNNNNNNNNNNNNNNNNNNNNNNNNNTGGTGGTGGTGGTGGTTGTATTTGTTGTTGTGATGGTTGCATAGATTGTTGTTGCTGTGGTTGTTGACATTGCAATTGTTGTTGCTGACACATTTGTTGTTGTTGGGGTTGTGGTGATGGTGGTTGTTGTTGTTGTGGTGGTGGCTGTTGTAGCAGCAACTGCTCGTGCGATTGATAACGATGTGTTTGGTGTGTCGGTGACGATACATTCACCTGTTGCGATGGGGGATGTTGAATTTGCGATACGGTCGGCGCAAGTGCTACCGAAGTCGAAGTTTGCGGTGGCAATAAAGAATTTGGTAAAACTACAACTGACTCTATAATAGGATGTATAGACCTATTACTAGCTTGTGTAGCTAATGATTGGTGTTGTAAATGTTGTTGTTGTTGTTGCTGGTGTTGTGGTGAATGAGTGTTTGAATGAGGGGTATATTGTTGTTGATAATATCGCTGCTGTGGCGGCTGTTGHTGATGAHGATGDTDADBTTDTTDCTATTGTTCGGHATTTGTDVTATTTTGAACCGGGTATTGTTGATATTGTTGCTGCTGTTGGGGTGCTGGCATTCCTACCATCATATTGTTCTGTTGAGACTGGTATTGATGATGGTATTGGTGTTGCTGAATATGATGGTTATACTGTTGTTGCTGTTGATGTATCAAGTTTTGCTGTTGACTGTGCAACTGCTGCTGCTGCTGTTGCTGATGTGGCATCTGTTGTTGATGGTTCATTGTAACAATTGGGATTTTTCCCGTTTTGATATTTTTTTTATTTTTATTGGTTGTTACAGTCATGCGTTTGCGTTTAGGTATTTTACGCTGACCACTTCCTGTATTTTGATTTATTGTTGGAATTATAAACGTTTGCATCATTTTGCTGGTACATCCATTTTGACCATTGTTTCTTATAGTTGTAAAAGCAGCBAACTATCAATTGADATCCTAATTTVHTAADBTTDTTAAHTTGCCVAMYRGTCACTAGTATATCGCACAAAATTTTCCAAAGCTACTAAACCCTTGACAAGTAGAACACCCCTATTTATGGAAAGACTACAAAACTTATAACCCGTTCAGTTTGTTAGGCTCAATCAGTGGTTGTATACATTTTGACAGGTCTAATCGTTTCCAAACAATGTATATATATATATTACACACCCACAAATTTCATATCCGCTAATGAATTCCATACTGCAATTAAATTGATATGATTAATAATACCAAGCACGTGTATTTTTTCCTATATAATATAAATTCGCATACATGAATACGAATGGAATATTTTTTTTCCAACAATAGAATTGCACTTGGCAATTGAATATATTCCACAAATATGCATCAAATCTACTCGAACAAAAGCACCCTTTATATTTTACTTGGAGACCAACGAAAAAAGTGAAAAATGTCAGGAAAACAATTGGGTAAAAATCGGGTAAAAATTGGGTAAAAATTGGGTAAAAATCGGGTAAAAATTACGGATATGTTATTAACAAGAAACAATTGGGTAAAACAATTGGGTAAAAATTGACACATTGTATCCTATATTTTTCAGAAATTTCCCACCTCATACCCACTGACCAGCTAAAAACTATRAKKMCSWWSRKSARGTKTWYTSWATTKRWYSRWMRWTSKACTACATAATHAHCAGCTAACAATCCTTGGTCTGAGATCCTATTTTGTTTAACTTGCCAAATAGTCGATTGTTGTTTGTTCCCGGCTGCTAGAAGTTCCATGTAGAACACTTGCTAAAGAAAGACTGCTGGTTGTGCACCAGCTACTGGCTCATTTATATAGCAAACCGACGTTCGTGCTTTTTGCGCTCGGCTACTCGTAAATTTTCATATAGCAAAATGCTTATATCGACCGACTGGCGGAAACGCTACGGCGCAAATTTCTATAATTTCAAGCTCGGGGTGCTTCGTGCATTCTAGGTATAGTTGGGAATTAGGTAATTTTTTTACATCCTAGCATTCGTATATATAATGTCTATATACATTTGCTAGTTTCTCACATGCTGAAATGGGAGAGTGAAAATTGACGTTATTGTCGTTGTGTTTTATTCGTTTCTTGATGCTGTCGTCGTTGCTGCTGCTTTTGCTGATTCTATCACGGTTGCGATTGCTGTTGTCAGGGCAGTATATAGACAATAATATAAGATGATGTGATAAATTTGTGGGATAAGGCTAGTCATATGCACGCCTTGATAATTTCACATGCGCAAATTTTTGCATTGACGTTCTCTCTCTCTGAACTTTTGCGCGCGCGTGTTATATACCAGTTGCGCAGTTTCAGCTATATAAACTATGAGTAAGAAAAAAAAACTACTATATGATTCAACATGCTATCTCACTTTGCTGTTTTTGCGATTGGTCGGGTTTTCCCGGCTATATTCGTTACATATATATACATCGATGTTTGTTTGGGTGGGGGTATGTGTTATACATATTGGTATTTTTCCGTTGTAGTATATACGAGGTAAAATTATTAACGAATATAATACGAAACTGAGAGAATGTTGATATACTCAAATGTTTACGGAAATCGCAAAAGTACAGCAACGTCGATATTGCATACAAAAT
