# Supplementary material for: Isolation of a natural DNA virus of Drosophila melanogaster, and characterisation of host resistance and immune responses
Source: PLoS Pathog. 2018 Jun 4;14(6):e1007050. doi: 10.1371/journal.ppat.1007050 (PMC6002114; doi:10.1371/journal.ppat.1007050)
Supplement: S1 Table — (XLSX) [file ppat.1007050.s012.xlsx]

## Sheet: TableS1
Trait	Gene	FBgnidentifier	SNP	Type	p-value	Effect size (logtitre/Days)	Linkedsnps	GOterms
Titre	LpR2	FBgn0051092	3R_21546500_SNP	Intron	9.591e-11	0.363086	3R_21546481_SNP 3R_21546486_SNP	FBgn0051092: low-density lipoprotein receptor activity,calcium ion binding,lipoprotein particle binding
Titre	CG4467	FBgn0039064	3R_19074088_SNP	Intron	8.82916e-10	0.612737	NA	FBgn0039064: aminopeptidase activity,metallopeptidase activity,zinc ion binding
Titre	CG34347	FBgn0085376	3R_27170694_SNP	Intron	3e-09	-0.291234	NA	FBgn0085376: actin binding,cytoskeletal protein binding
Titre	dos	FBgn0016794	3L_2591661_SNP	Intron	3.28198e-09	-0.283885	NA	FBgn0016794: SH3/SH2 adaptor activity,protein binding,SH2 domain binding
Titre	Intergenic	Intergenic	3R_7393784_SNP	Intergenic	4.44493e-09	0.65499	NA	NA
Titre	tll	FBgn0003720	3R_26678968_SNP	Synonymous coding	4.53812e-09	0.317923	NA	FBgn0003720: DNA binding,DNA binding,transcription factor activity, sequence-specific DNA binding
Titre	CG43901	FBgn0264502	X_10805706_SNP	Intron	5e-09	0.275448	NA	FBgn0264502: molecular_function
Titre	CG11570 CG7248	FBgn0036230 FBgn0036229	3L_11950257_SNP	Nonsynonymous coding Downstream	5.75066e-09	0.28712	NA	FBgn0036230: chitin binding FBgn0036229: chitin binding,structural constituent of peritrophic membrane
Titre	CG14431	FBgn0029922	X_6808961_SNP	Intron	7.68447e-09	0.625417	NA	NA
Titre	Psf2	FBgn0261976	2L_4387114_SNP	Intron	1.24225e-08	-0.274732	2L_4387055_SNP	FBgn0261976: 3'-5' DNA helicase activity
Mortality	Cip4 mRpS6	FBgn0035533 FBgn0035534	3L_4363810_SNP	Intron/Nonsynonymous coding Upstream	2.05928e-13	-6.06348	3L_4364297_MNP 3L_4364304_SNP 3L_4364308_SNP 3L_4364338_SNP 3L_4364342_SNP 3L_4364365_SNP 3L_4364368_SNP 3L_4364401_SNP 3L_4364429_SNP 3L_4364437_SNP 3L_4364447_SNP 3L_4364457_SNP 3L_4364463_SNP 3L_4364465_INS 3L_4364468_SNP 3L_4364469_SNP 3L_4364478_SNP 3L_4364482_SNP	FBgn0035533: protein binding,phospholipid binding,lipid binding FBgn0035534: structural constituent of ribosome,structural constituent of ribosome,structural constituent of ribosome
Mortality	laccase2	FBgn0259247	2R_1322415_SNP	Intron	3.17399e-13	7.49947	NA	FBgn0259247: copper ion binding,hydroquinone:oxygen oxidoreductase activity
Mortality	Dgk Atg10	FBgn0085390 FBgn0040780	2R_3722452_SNP	3' UTR 3' UTR	2.59229e-12	7.58554	2R_3721381_SNP 2R_3722164_SNP	FBgn0085390: diacylglycerol kinase activity,diacylglycerol kinase activity,calcium ion binding FBgn0040780: Atg12 transferase activity
Mortality	Intergenic	Intergenic	2L_5396475_SNP	Intergenic	9.28226e-12	5.51818	2L_5396474_SNP 2L_5396487_INS	NA
Mortality	Ndae1 CG43800	FBgn0259111 FBgn0264344	2L_7232232_INS	Intron Codon Insertion	3.06498e-11	5.09007	2L_7232075_INS	FBgn0259111: inorganic anion exchanger activity,sodium:bicarbonate symporter activity,bicarbonate transmembrane transporter activity FBgn0264344: molecular_function
Mortality	CG5002 CG10931	FBgn0034275 FBgn0034274	2R_13638114_SNP	Intron Downstream	3.23998e-11	4.52716	2R_13638120_SNP 2R_13638127_SNP	FBgn0034275: transporter activity,high-affinity sulfate transmembrane transporter activity FBgn0034274: histone methyltransferase activity (H3-K4 specific)
Mortality	Cpr11A	FBgn0030394	X_12380807_SNP	Upstream	3.72554e-11	4.63679	X_12380022_SNP X_12380095_SNP X_12380105_SNP X_12380279_SNP X_12380817_SNP X_12381376_SNP	FBgn0030394: structural constituent of chitin-based cuticle,structural constituent of chitin-based larval cuticle,structural constituent of chitin-based larval cuticle
Mortality	sprt	FBgn0082585	2R_7279069_SNP	Intron	4.47194e-11	-6.61461	NA	NA
Mortality	Zasp66	FBgn0035917	3L_8619517_SNP	Intron	6.08242e-11	4.31689	NA	FBgn0035917: protein phosphatase 1 binding,muscle alpha-actinin binding
Mortality	hppy	FBgn0263395	2R_15096180_SNP	Intron	6.26549e-11	-6.63356	NA	FBgn0263395: protein kinase activity,protein serine/threonine kinase activity,receptor signaling protein serine/threonine kinase activity
Mortality	Intergenic	Intergenic	3L_12873492_SNP	Intergenic	7.42158e-11	4.33788	NA	NA
Mortality	Intergenic	Intergenic	2R_1345783_SNP	Intergenic	8.59436e-11	8.24639	NA	NA
Mortality	Sox21b	FBgn0042630	3L_14118107_SNP	Intron	1.17455e-10	5.09159	3L_14118124_SNP	FBgn0042630: transcription factor activity, sequence-specific DNA binding,DNA binding, bending
Mortality	CG4328	FBgn0036274	3L_12287975_SNP	Intron	1.18705e-10	-8.43875	NA	FBgn0036274: transcription factor activity, sequence-specific DNA binding,zinc ion binding,sequence-specific DNA binding
Mortality	CR45244	FBgn0266779	3L_10320627_SNP	Downstream	1.24273e-10	-6.48203	NA
Mortality	CG10178	FBgn0032684	2L_18510730_SNP	Intron	1.56574e-10	4.52842	NA	FBgn0032684: glucuronosyltransferase activity
Mortality	CG7213	FBgn0035861	3L_8226656_SNP	Intron	1.59179e-10	-5.15324	NA	NA
Mortality	CG8320 ATPCL Pex11	FBgn0034059 FBgn0020236 FBgn0034058	2R_11880839_SNP	Synonymous coding Downstream Upstream	1.90828e-10	5.12226	2R_11879847_SNP	NA
Mortality	sev	FBgn0003366	X_10977736_SNP	Synonymous coding	2.05427e-10	4.35248	NA	FBgn0003366: protein tyrosine kinase activity,protein tyrosine kinase activity,transmembrane receptor protein tyrosine kinase activity
Mortality	Intergenic	Intergenic	X_13921418_SNP	Intergenic	2.09012e-10	-7.82305	X_13921639_SNP	NA
Mortality	yin	FBgn0265575	X_3761679_SNP	Intron	2.60583e-10	-4.50974	NA	FBgn0265575: proton-dependent oligopeptide secondary active transmembrane transporter activity,proton-dependent oligopeptide secondary active transmembrane transporter activity,proton-dependent oligopeptide secondary active transmembrane transporter activity
Mortality	brat	FBgn0010300	2L_19174395_SNP	Intron	3.43554e-10	7.64734	NA	FBgn0010300: protein binding,zinc ion binding,translation repressor activity
Mortality	CG6576 Fhos	FBgn0035924 FBgn0266084	3L_8750044_SNP	Synonymous coding Intron	3.9434e-10	4.14593	NA	NA FBgn0266084: actin binding
Mortality	rg CG15465	FBgn0266098 FBgn0029746	X_5055262_SNP	Intron Intron	4.0688e-10	-5.06839	NA	NA
Mortality	Intergenic	Intergenic	3L_6308370_SNP	Intergenic	4.24037e-10	8.50399	NA	NA
Mortality	Pkcdelta	FBgn0259680	X_12328784_SNP	Intron	5.21362e-10	5.38584	NA	FBgn0259680: protein serine/threonine kinase activity,protein kinase C activity,ATP binding
Mortality	a CG11269	FBgn0000008 FBgn0034700	2R_18025426_SNP	Intron Upstream	5.54661e-10	8.23214	NA	FBgn0000008: molecular_function FBgn0034700: endoribonuclease activity
Mortality	Gprk2	FBgn0261988	3R_27238408_SNP	Intron	5.62171e-10	-4.82147	NA	FBgn0261988: protein serine/threonine kinase activity,G-protein coupled receptor kinase activity,G-protein coupled receptor kinase activity
Mortality	Intergenic	Intergenic	X_18990114_SNP	Intergenic	6.03858e-10	4.81483	NA	NA
Mortality	Btd	FBgn0029848	X_6112547_SNP	Nonsynonymous coding	6.5077e-10	4.14087	NA	FBgn0029848: hydrolase activity, acting on carbon-nitrogen (but not peptide) bonds, in linear amides
Mortality	Intergenic	Intergenic	2L_14832152_SNP	Intergenic	6.93419e-10	-4.59974	NA	NA
Mortality	eya	FBgn0000320	2L_6542742_SNP	Intron	8.00405e-10	6.34347	NA	FBgn0000320: phosphoprotein phosphatase activity,protein tyrosine phosphatase activity,transcription factor binding
Mortality	Pdcd4	FBgn0030520	X_13641138_SNP	Intron	8.13619e-10	-5.22038	NA	NA
Mortality	Intergenic	Intergenic	2L_11310700_SNP	Intergenic	8.39414e-10	7.67347	NA	NA
