# Supplementary material for: Isolation of a natural DNA virus of Drosophila melanogaster, and characterisation of host resistance and immune responses
Source: PLoS Pathog. 2018 Jun 4;14(6):e1007050. doi: 10.1371/journal.ppat.1007050 (PMC6002114; doi:10.1371/journal.ppat.1007050)
Supplement: S2 Table — (XLSX) [file ppat.1007050.s013.xlsx]

## Sheet: TableS2
Trait	Category	over_represented_pvalue	under_represented_pvalue	numDEInCat	numInCat	term	ontology
Titre	GO:0008293	0.000384608	0.999997	2	34	torso signaling pathway	BP
Titre	GO:0007351	0.00543095	0.999846	2	132	tripartite regional subdivision	BP
Titre	GO:0008595	0.00543095	0.999846	2	132	anterior/posterior axis specification, embryo	BP
Titre	GO:0000578	0.00574997	0.999831	2	137	embryonic axis specification	BP
Titre	GO:0009948	0.00581962	0.999828	2	138	anterior/posterior axis specification	BP
Titre	GO:0045165	0.00622943	0.999591	3	479	cell fate commitment	BP
Titre	GO:0009952	0.00873618	0.999681	2	166	anterior/posterior pattern specification	BP
Titre	GO:0007169	0.00923227	0.999653	2	171	transmembrane receptor protein tyrosine kinase signaling pathway	BP
Mortality	GO:0016836	0.00037317	0.999989	3	41	hydro-lyase activity	MF
Mortality	GO:0016835	0.000563991	0.99998	3	48	carbon-oxygen lyase activity	MF
Mortality	GO:0048867	0.00167757	0.999914	3	32	stem cell fate determination	BP
Mortality	GO:0009416	0.0017101	0.999783	5	150	response to light stimulus	BP
Mortality	GO:0007419	0.00249327	0.99975	4	77	ventral cord development	BP
Mortality	GO:0007417	0.00250719	0.999496	7	269	central nervous system development	BP
Mortality	GO:0000904	0.00277794	0.999241	10	514	cell morphogenesis involved in differentiation	BP
Mortality	GO:0048863	0.00304237	0.999677	4	81	stem cell differentiation	BP
Mortality	GO:0048865	0.00318706	0.999793	3	40	stem cell fate commitment	BP
Mortality	GO:0005886	0.00384865	0.998716	13	920	plasma membrane	CC
Mortality	GO:0009314	0.00442249	0.999297	5	184	response to radiation	BP
Mortality	GO:0016301	0.00464949	0.998951	7	340	kinase activity	MF
Mortality	GO:0007474	0.00538533	0.999574	3	51	imaginal disc-derived wing vein specification	BP
Mortality	GO:0009605	0.00544187	0.998178	12	918	response to external stimulus	BP
Mortality	GO:0036477	0.00563003	0.999283	4	117	somatodendritic compartment	CC
Mortality	GO:0016328	0.00565466	0.999819	2	16	lateral plasma membrane	CC
Mortality	GO:0043025	0.00760566	0.999311	3	69	neuronal cell body	CC
Mortality	GO:0042330	0.0089697	0.99771	7	330	taxis	BP
Mortality	GO:0042675	0.00900785	0.999626	2	19	compound eye cone cell differentiation	BP
Mortality	GO:0015833	0.00953001	0.999582	2	27	peptide transport	BP
Mortality	GO:0045216	0.00990978	0.99901	3	74	cell-cell junction organization	BP
