# Supplementary material for: Isolation of a natural DNA virus of Drosophila melanogaster, and characterisation of host resistance and immune responses
Source: PLoS Pathog. 2018 Jun 4;14(6):e1007050. doi: 10.1371/journal.ppat.1007050 (PMC6002114; doi:10.1371/journal.ppat.1007050)
Supplement: S3 Table — (XLSX) [file ppat.1007050.s014.xlsx]

## Sheet: TableS3
Gene	baseMean	log2FoldChange	lfcSE	stat	pvalue	padj	Sex
CG11381	72.089	-8.89461	0.74266	-11.9767	4.70712e-33	9.47409e-30	Female
CG15570	134.612	-5.90023	1.13171	-5.21357	1.85241e-07	1.77541e-05	Female
Muc4B	33.4446	-5.55051	1.15081	-4.82314	1.41315e-06	0.000111229	Female
Rpn13R	115.047	-2.36866	0.408793	-5.79427	6.86186e-09	8.19294e-07	Female
CG5955	61.9685	-1.30982	0.253677	-5.16334	2.42584e-07	2.27851e-05	Female
CG11241	222.434	-0.861135	0.145351	-5.92452	3.13212e-09	4.01168e-07	Female
CG1077	51.18	-5.46252	1.10319	-4.95158	7.3614e-07	6.32407e-05	Female
CG31636	52.8696	-1.2269	0.27725	-4.42525	9.6329e-06	0.000634437	Female
CG8353	305.687	2.26108	0.339074	6.6684	2.58614e-11	4.55452e-09	Female
Bace	7486.67	-1.19487	0.234294	-5.09987	3.39881e-07	3.08941e-05	Female
LManV	697.145	-1.86769	0.39771	-4.69612	2.65146e-06	0.000195584	Female
CG13114	115.77	-7.60563	1.0881	-6.9898	2.75281e-12	5.96683e-10	Female
CG3841	244.783	-1.20748	0.167409	-7.21272	5.48459e-13	1.22655e-10	Female
CG18788	42.7354	-2.24557	0.380608	-5.89996	3.63588e-09	4.57374e-07	Female
CG31731	656.154	1.04341	0.229426	4.54792	5.41794e-06	0.000376026	Female
CG31821	155.573	-1.75097	0.310194	-5.64477	1.65403e-08	1.87932e-06	Female
Ugt36Bc	528.933	-0.907465	0.175289	-5.17697	2.25515e-07	2.13241e-05	Female
CLIP-190	3660.11	0.482481	0.093908	5.13781	2.77961e-07	2.55961e-05	Female
CG6870	510.723	-1.57942	0.299	-5.28235	1.27537e-07	1.25656e-05	Female
CG10211	111.684	1.71058	0.356129	4.80325	1.56114e-06	0.000120851	Female
CG10621	240.329	-1.19791	0.257964	-4.6437	3.42217e-06	0.000247256	Female
CG2641	58.6832	0.982282	0.215973	4.54816	5.41166e-06	0.000376026	Female
CG2781	943.408	-0.801726	0.181512	-4.41694	1.00109e-05	0.000652976	Female
CG12814	491.064	0.78594	0.176083	4.46345	8.06491e-06	0.000546281	Female
knk	53.7665	1.54263	0.345107	4.47	7.82188e-06	0.000532379	Female
CG14696	92.5719	1.19935	0.226272	5.30047	1.15503e-07	1.15412e-05	Female
Cyp313a4	92.5223	-1.24217	0.256928	-4.83472	1.33336e-06	0.000105538	Female
Cyp304a1	115.483	4.14599	0.552403	7.50537	6.12549e-14	1.51407e-11	Female
CG8774	809.123	-0.881546	0.181295	-4.86249	1.15919e-06	9.44035e-05	Female
CG6912	491.206	1.20164	0.192641	6.23772	4.44005e-10	6.44905e-08	Female
CG31265	155.677	-1.35203	0.283765	-4.7646	1.8923e-06	0.000144111	Female
CG31267	211.56	-1.20046	0.241436	-4.97216	6.62123e-07	5.76585e-05	Female
CG17475	311.852	-1.32672	0.27065	-4.90199	9.48721e-07	7.86267e-05	Female
CG4009	118.546	-9.21729	1.02722	-8.97302	2.88486e-19	1.12902e-16	Female
subdued	486.881	1.3135	0.224164	5.85954	4.64147e-09	5.73628e-07	Female
CG5791	2351.91	-2.70617	0.572806	-4.72441	2.30786e-06	0.000172954	Female
CG5778	2149.58	-1.97151	0.349999	-5.63291	1.7719e-08	1.99714e-06	Female
Pebp1	1336.27	-2.15837	0.376706	-5.72958	1.00679e-08	1.18206e-06	Female
CG4907	290.887	-2.77164	0.608434	-4.55537	5.2294e-06	0.000366552	Female
CG7016	154.067	1.24018	0.188639	6.57433	4.88712e-11	7.91433e-09	Female
CG13641	305.682	2.66718	0.419528	6.35756	2.04984e-10	3.07236e-08	Female
CG11852	188.657	-1.11031	0.22786	-4.87277	1.10047e-06	9.01424e-05	Female
CG6330	567.281	1.57602	0.230406	6.84018	7.90937e-12	1.52275e-09	Female
SPARC	2997.44	-0.952311	0.217791	-4.3726	1.22777e-05	0.00078272	Female
CG11841	610.261	-0.737353	0.167626	-4.3988	1.08851e-05	0.000703489	Female
CG11842	464.943	-1.33825	0.251795	-5.31485	1.06747e-07	1.07426e-05	Female
Jon99Ci	951.861	-2.12395	0.392295	-5.41415	6.1579e-08	6.37931e-06	Female
CG15531	1192.04	-1.06087	0.244618	-4.33687	1.44529e-05	0.000913126	Female
PH4alphaPV	28.9516	-1.65116	0.376853	-4.38145	1.17891e-05	0.000754986	Female
CG9864	594.075	-1.12089	0.251975	-4.44844	8.6495e-06	0.000580299	Female
CG15096	1839.44	-1.301	0.237537	-5.47704	4.32488e-08	4.58145e-06	Female
Eip55E	843.964	-0.455252	0.102967	-4.42132	9.80988e-06	0.000642844	Female
CG15067	4551.42	-2.01406	0.333851	-6.0328	1.61139e-09	2.14178e-07	Female
Cp7Fb	318.255	-9.66657	0.472014	-20.4794	3.28532e-93	4.62868e-89	Female
Cp7Fc	169.464	-8.65894	0.993512	-8.71548	2.89528e-18	9.94918e-16	Female
Cp36	2278.18	-8.40835	0.894983	-9.39498	5.72263e-21	2.68754e-18	Female
Cp38	2202.13	-8.5145	0.880712	-9.66774	4.13395e-22	2.24013e-19	Female
Cht9	210.411	-2.58399	0.444471	-5.81363	6.11315e-09	7.42484e-07	Female
CG6805	566.381	0.617924	0.0917279	6.73649	1.62255e-11	2.89369e-09	Female
tun	535.623	-0.670352	0.140679	-4.76512	1.8874e-06	0.000144111	Female
Cyp6a20	135.271	0.771283	0.159466	4.83667	1.32031e-06	0.000105095	Female
LamC	939.849	0.823414	0.174599	4.71604	2.40476e-06	0.000178319	Female
CG6145	1590.96	-0.706324	0.154747	-4.56436	5.01011e-06	0.000352937	Female
drk	1116.31	0.517572	0.104739	4.94152	7.75176e-07	6.57607e-05	Female
CG30047	74.1555	-1.34931	0.217022	-6.21738	5.05519e-10	7.26761e-08	Female
CG8834	3080.37	-1.0886	0.246665	-4.41326	1.01824e-05	0.000661105	Female
betaTry	30609.6	-1.1658	0.258171	-4.51561	6.31361e-06	0.000433914	Female
Cyp4p3	203.517	1.58176	0.325862	4.85409	1.20942e-06	9.79282e-05	Female
Tsp42Ef	908.629	0.53437	0.120272	4.44303	8.87025e-06	0.000592289	Female
Lsp2	30.3686	3.95948	0.763295	5.18735	2.1331e-07	2.03062e-05	Female
Nmda1	2544.44	0.958253	0.139197	6.88416	5.81281e-12	1.16995e-09	Female
Jon25Bii	959.369	-2.94589	0.570717	-5.16172	2.44685e-07	2.28302e-05	Female
ref(2)P	5658.14	1.03163	0.168813	6.11109	9.89534e-10	1.34053e-07	Female
CG31266	189.675	-1.30296	0.299755	-4.34675	1.38171e-05	0.000876891	Female
Muc12Ea	34.7067	-2.1827	0.492451	-4.43232	9.32228e-06	0.000619536	Female
CG33926	735.61	3.05138	0.41191	7.40787	1.28344e-13	2.96433e-11	Female
CG1667	321.453	1.45133	0.272897	5.31823	1.04784e-07	1.06208e-05	Female
CG33965	43.0503	-1.61752	0.289214	-5.59281	2.23419e-08	2.49822e-06	Female
Jon25Bi	300.977	-3.2017	0.690289	-4.6382	3.5146e-06	0.000252639	Female
Vago	942.448	1.65717	0.302684	5.47493	4.37675e-08	4.60179e-06	Female
Diedel3	718.858	-1.94296	0.39236	-4.95198	7.34612e-07	6.32407e-05	Female
CG34424	341.828	-1.23875	0.252415	-4.90758	9.22067e-07	7.68698e-05	Female
AGO2	2736.11	0.80583	0.152984	5.26742	1.38353e-07	1.35365e-05	Female
CG42324	261.548	0.983366	0.173383	5.67164	1.41436e-08	1.64686e-06	Female
CG42329	122.824	-0.89679	0.207195	-4.32825	1.503e-05	0.000941147	Female
CG42825	361.436	1.95197	0.382143	5.10795	3.25669e-07	2.97945e-05	Female
CG43064	180.168	1.99249	0.400751	4.97191	6.62977e-07	5.76585e-05	Female
Tmhs	71.9814	-1.31569	0.237652	-5.53621	3.09093e-08	3.32428e-06	Female
CG43175	103.694	3.0074	0.619808	4.85214	1.22137e-06	9.8331e-05	Female
Rabex-5	265.979	0.723096	0.157831	4.58147	4.61724e-06	0.000326896	Female
CG43333	18.8304	-6.81258	0.987717	-6.8973	5.30009e-12	1.08222e-09	Female
Mocs1	375.595	0.909951	0.190598	4.77418	1.80441e-06	0.00013892	Female
CG9825	12.77	-2.61561	0.551672	-4.74125	2.12405e-06	0.000160031	Female
key	761.221	0.840559	0.159047	5.28497	1.25724e-07	1.24741e-05	Female
Gale	1695.23	-0.562539	0.113044	-4.97629	6.48142e-07	5.7073e-05	Female
LysC	249.647	-2.26748	0.509255	-4.45255	8.48578e-06	0.000572039	Female
CR44179	250.729	1.47955	0.307305	4.81459	1.47503e-06	0.000114816	Female
CR44720	16.4322	-1.73243	0.372066	-4.65625	3.22026e-06	0.000233867	Female
CR45604	214.113	-1.60952	0.355569	-4.52661	5.99381e-06	0.000413955	Female
CG2277	1064.55	0.71019	0.123411	5.75466	8.68145e-09	1.02784e-06	Female
yellow-g2	156.35	-10.0152	1.18874	-8.42505	3.6059e-17	1.10443e-14	Female
yellow-g	169.145	-6.18404	0.690141	-8.96055	3.23068e-19	1.19782e-16	Female
CG15199	87.4316	-1.44474	0.304402	-4.74616	2.07311e-06	0.000157033	Female
CG1572	1065.46	0.844098	0.160781	5.24999	1.52109e-07	1.47798e-05	Female
CG32645	46.3585	-1.40996	0.301996	-4.66881	3.02956e-06	0.000221158	Female
CG9512	1894.23	-1.38374	0.281801	-4.91037	9.09063e-07	7.62369e-05	Female
CG12991	501.63	0.613516	0.140016	4.38175	1.17729e-05	0.000754986	Female
Ubqn	3060.53	0.33759	0.0609482	5.53897	3.04264e-08	3.29752e-06	Female
fal	540.184	0.635954	0.123578	5.14618	2.65847e-07	2.46416e-05	Female
CG4306	137.312	-0.937566	0.198684	-4.71889	2.37134e-06	0.000176771	Female
Nrt	326.254	1.45609	0.289833	5.02389	5.06365e-07	4.5153e-05	Female
Gagr	120.683	1.91431	0.296867	6.44838	1.13052e-10	1.76976e-08	Female
CG17032	169.804	-0.877114	0.187355	-4.68157	2.84689e-06	0.000208905	Female
CG10361	65.626	-1.32822	0.306434	-4.33445	1.46126e-05	0.000919091	Female
Plod	580.044	0.911409	0.186218	4.89431	9.86506e-07	8.128e-05	Female
CG32368	892.381	2.67758	0.457438	5.85342	4.81571e-09	5.89987e-07	Female
CG8562	1561.62	-1.23624	0.266705	-4.63521	3.56569e-06	0.00025501	Female
pst	3007.14	0.627952	0.136383	4.60431	4.13833e-06	0.000294469	Female
CG14834	149.756	-4.51639	0.669223	-6.7487	1.4918e-11	2.69461e-09	Female
Prat2	815.952	-1.68341	0.347285	-4.84735	1.25119e-06	0.000100159	Female
CG13299	123.33	-2.32928	0.343601	-6.77903	1.20986e-11	2.24286e-09	Female
Jon65Ai	810.794	-1.72209	0.357539	-4.81649	1.46104e-06	0.000114359	Female
CG1722	219.182	-1.51867	0.284303	-5.34174	9.20599e-08	9.39879e-06	Female
CG1304	235.287	-1.42269	0.281299	-5.05759	4.24598e-07	3.83472e-05	Female
Obp19c	89.1321	-5.21833	0.404468	-12.9017	4.40205e-38	1.55051e-34	Female
Clect27	556.661	1.16146	0.205443	5.65343	1.5728e-08	1.81633e-06	Female
CG31955	42.0394	2.83127	0.471353	6.00669	1.89347e-09	2.49319e-07	Female
CG15418	126.034	-1.88548	0.378499	-4.98146	6.31061e-07	5.59183e-05	Female
CG17264	55.7677	2.04638	0.41421	4.94044	7.79476e-07	6.57607e-05	Female
CG17224	694.007	1.70351	0.27118	6.28184	3.34595e-10	4.96222e-08	Female
Cyp309a2	128.755	1.19378	0.228119	5.23314	1.66658e-07	1.60825e-05	Female
Cyp309a1	321.938	1.46795	0.291116	5.04248	4.59548e-07	4.12393e-05	Female
CG15358	38.8576	-2.05767	0.464993	-4.42517	9.63655e-06	0.000634437	Female
Charon	437.651	1.27565	0.258094	4.94257	7.7099e-07	6.57607e-05	Female
ORF_for_Putative_Protease	100.419	9.97555	1.45052	6.87722	6.10323e-12	1.2111e-09	Female
ORF_similar_to_ACH96224.1_OrNV_gp094	69.3357	9.54376	1.54829	6.16408	7.08941e-10	9.88938e-08	Female
ORF_similar_to_ACH96225.1_OrNV_gp095	345.501	9.27157	0.93323	9.93492	2.9342e-23	1.87909e-20	Female
ORF_similar_to_ACH96226.1_lef-9	140.408	9.80214	1.10015	8.90986	5.10949e-19	1.84583e-16	Female
ORF_similar_to_ACH96228.1_unknown	29.6538	9.86785	1.44644	6.82214	8.9692e-12	1.68489e-09	Female
ORF_similar_to_ACH96141.1_mitochondrial_carrier_pro tein-like_protein	40.5531	8.27798	1.25417	6.60037	4.10126e-11	6.87889e-09	Female
ORF_similar_to_ACH96134.1_Ac81-like_protein	24.1414	9.3553	1.68212	5.5616	2.67313e-08	2.91951e-06	Female
ORF_similar_to_ACH96133.1_GrBNV_gp13-like_protein	105.298	9.57478	1.37117	6.98291	2.89133e-12	6.17212e-10	Female
ORF_similar_to_ACH96132.1_trypsin- like_serine_protease-like_protein	260.091	9.45831	1.15179	8.21184	2.17828e-16	6.3937e-14	Female
ORF_similar_to_ACH96131.1_dnapol_B	116.314	9.16487	1.14932	7.97414	1.5344e-15	4.32364e-13	Female
ORF_similar_to_ACH96267.1_GrBNV_gp17-like_protein	816.553	9.84057	0.81695	12.0455	2.04856e-33	4.81035e-30	Female
ORF_similar_to_ACH96266.1_unknown	79.1623	8.38652	1.2214	6.86631	6.58816e-12	1.28918e-09	Female
ORF_for_Putative_Protein	2127.14	9.7577	0.93245	10.4646	1.25626e-25	1.10622e-22	Female
ORF_similar_to_ACH96262.1_GrBNV_gp48-like_protein	52.6164	9.84093	1.51034	6.51572	7.23401e-11	1.15818e-08	Female
ORF_for_Putative_Protein4	102.787	8.83451	1.24972	7.0692	1.55826e-12	3.43036e-10	Female
ORF_similar_to_ACH96256.1_p74_protein	102.173	10.3158	1.56693	6.58343	4.59732e-11	7.53416e-09	Female
ORF_similar_to_ACH96255.1_GrBNV_gp44-like_protein	513.472	8.66666	0.812313	10.6691	1.41985e-26	1.42887e-23	Female
ORF_similar_to_ACH96254.1_unknown	109.74	8.94398	1.44588	6.18583	6.17757e-10	8.70357e-08	Female
ORF_similar_to_ACH96253.1_GrBNV_gp41-like_protein	151.091	8.71311	1.13516	7.67568	1.64539e-14	4.13963e-12	Female
ORF_similar_to_ACH96252.1_GrBNV_gp39-like_protein	88.5628	9.29914	1.2405	7.49626	6.56627e-14	1.59504e-11	Female
ORF_similar_to_ACH96251.1_dnalig	33.7051	8.11072	1.43677	5.64512	1.6507e-08	1.87932e-06	Female
ORF_similar_to_ACH96250.1_GrBNV_gp37-_like_protein	309.171	9.94216	1.02197	9.72843	2.28075e-22	1.28534e-19	Female
ORF_similar_to_ACH96249.1_GrBNV_gp36-like_protein	325.757	9.40668	0.977339	9.62479	6.28377e-22	3.27896e-19	Female
ORF_similar_to_ACH96248.1_GrBNV_gp35-like_protein	80.0221	10.2727	1.50216	6.83858	7.99797e-12	1.52275e-09	Female
ORF_similar_to_ACH96247.1_GrBNV_gp34-like_protein	304.251	10.5448	1.16978	9.01431	1.9811e-19	7.97477e-17	Female
ORF_similar_to_ACH96246.1_GrBNV_gp33-like_protein	44.3887	8.89706	1.53437	5.7985	6.69101e-09	8.05723e-07	Female
ORF_similar_to_ACH96245.1_odv-e56	242.642	10.7474	1.35	7.96109	1.7053e-15	4.71098e-13	Female
ORF_similar_to_ACH96244.1_GrBNV_gp06-like_protein	477.635	9.89355	0.885237	11.1762	5.33491e-29	6.26363e-26	Female
ORF_similar_to_ACH96243.1_Ac92-like_protein	95.0398	10.6264	1.60463	6.6223	3.53648e-11	6.00306e-09	Female
ORF_for_Putative_deoxynucleoside_kinase_protein	1146.47	9.33267	0.833508	11.1969	4.22487e-29	5.41129e-26	Female
ORF_for_Putative_Serine_Protease	645.223	9.34049	1.04212	8.96293	3.16149e-19	1.19782e-16	Female
ORF_similar_to_ACH96238.1_dnahel_2	163.989	8.8115	1.02954	8.55868	1.14165e-17	3.82969e-15	Female
ORF_similar_to_ACH96237.1_pif-3	15.9858	8.58533	1.6003	5.36482	8.10293e-08	8.333e-06	Female
ORF_similar_to_ACH96236.1_vp91	55.1465	10.0683	1.65181	6.0953	1.0923e-09	1.46566e-07	Female
ORF_similar_to_ACH96235.1_GrBNV_gp43-like_protein	929.289	9.52206	0.7364	12.9306	3.02623e-38	1.42122e-34	Female
ORF_for_Putative_Protein12	520.395	9.0912	0.90223	10.0764	7.02754e-24	5.2111e-21	Female
ORF_similar_to_ACH96233.1_unknown	869.33	9.97332	0.929352	10.7315	7.24298e-27	7.84972e-24	Female
ORF_similar_to_ACH96232.1_rr2	831.071	8.85226	0.842438	10.5079	7.94294e-26	7.46054e-23	Female
ORF_similar_to_ACH96143.1_unknown	720.5	8.74002	0.871489	10.0288	1.13847e-23	8.01998e-21	Female
ORF_similar_to_ACH96145.1_vp39	655.301	10.2503	1.07796	9.50905	1.92417e-21	9.68202e-19	Female
ORF_similar_to_ACH96146.1_polh-gran	298.455	8.06005	0.849465	9.48838	2.34653e-21	1.14001e-18	Female
ORF_similar_to_ACH96147.1_pif-2	34.3762	10.1804	1.65488	6.15176	7.66266e-10	1.04815e-07	Female
ORF_similar_to_ACH96148.1_GrBNV_gp67-like_protein	195.106	8.74907	1.11501	7.84662	4.27387e-15	1.11508e-12	Female
ORF_similar_to_ACH96149.1_Ac146-like_protein	16.2518	8.57864	1.53717	5.5808	2.39415e-08	2.63525e-06	Female
ORF_similar_to_ACH96150.1_p47	160.427	10.288	1.30118	7.90668	2.64347e-15	7.16227e-13	Female
ORF_for_Putative_Protein7	198.984	10.7069	1.33565	8.01623	1.09036e-15	3.13511e-13	Female
ORF_for_Putative_Protein6	120.844	10.1056	1.49412	6.76356	1.34637e-11	2.46351e-09	Female
ORF_similar_to_ACH96152.1_GrBNV_gp72-like_protein	913.293	8.66601	0.937812	9.24067	2.44965e-20	1.04585e-17	Female
ORF_similar_to_ACH96153.1_guanylate_kinase- like_protein	58.7863	8.13237	1.35983	5.98045	2.22528e-09	2.90296e-07	Female
ORF_similar_to_ACH96154.1_GrBNV_gp75-like_protein	84.274	10.8007	1.62618	6.64178	3.09918e-11	5.39066e-09	Female
ORF_similar_to_ACH96155.1_GrBNV_gp76-like_protein	367.746	11.0459	1.13323	9.74729	1.89453e-22	1.11217e-19	Female
ORF_similar_to_ACH96157.1_GrBNV_gp78-like_protein	163.573	9.32791	1.09875	8.48955	2.07434e-17	6.64212e-15	Female
ORF_similar_to_ACH96158.1_unknown	430.487	9.63013	1.04599	9.20674	3.36185e-20	1.39309e-17	Female
ORF_similar_to_ACH96160.1_vlf-1	74.4688	9.54344	1.43775	6.63778	3.18446e-11	5.47144e-09	Female
ORF_similar_to_ACH96159.1_GrBNV_gp81-like_protein	64.6444	10.8488	1.49849	7.23977	4.49438e-13	1.02131e-10	Female
ORF_similar_to_ACH96163.1_19kda_protein	62.3327	9.84477	1.53127	6.42914	1.28329e-10	1.98684e-08	Female
ORF_similar_to_ACH96164.1_dnahel	96.4669	9.37934	1.20252	7.79975	6.20297e-15	1.58898e-12	Female
ORF_for_Putative_Protein15	718.757	9.64026	0.922756	10.4472	1.50838e-25	1.25009e-22	Female
ORF_similar_to_ACH96167.1_61k_AcORF9_incomplete_3	79.4729	7.77137	1.42619	5.44905	5.06407e-08	5.28501e-06	Female
ORF_similar_to_ACH96169.1_GrBNV_gp93-like_protein	59.1885	8.97063	1.51718	5.91269	3.36565e-09	4.27195e-07	Female
ORF_similar_to_ACH96170.1_GrBNV_gp94-like_protein	169.682	10.4662	1.40057	7.47282	7.84969e-14	1.87448e-11	Female
ORF_similar_to_ACH96171.1_GrBNV_gp95-like_protein	311.997	9.68935	1.0957	8.84307	9.31256e-19	3.28012e-16	Female
ORF_similar_to_ACH96172.1_lef-4	793.112	9.3971	0.834205	11.2647	1.95943e-29	2.76065e-26	Female
ORF_similar_to_ACH96174.1_GrBNV_gp97-like_protein	79.5196	9.97552	1.51526	6.58337	4.59889e-11	7.53416e-09	Female
ORF_similar_to_ACH96176.1_GrBNV_gp22_and_23- like_proteins	57.3838	8.90028	1.61731	5.50315	3.73071e-08	3.98197e-06	Female
ORF_similar_to_ACH96175.1_GrBNV_gp23-like_protein	1145.44	9.13915	0.876872	10.4224	1.95853e-25	1.53298e-22	Female
ORF_similar_to_ACH96177.1_GrBNV_gp19-like_protein	24.9299	6.85662	1.52291	4.50231	6.722e-06	0.000459739	Female
ORF_similar_to_ACH96181.1_rr1	865.093	9.14903	0.78383	11.6722	1.76769e-31	2.76722e-28	Female
ORF_similar_to_ACH96182.1_lef-5	57.4329	9.6312	1.39166	6.92065	4.49589e-12	9.45411e-10	Female
ORF_similar_to_ACH96183.1_GrBNV_gp84-like_protein	26.8849	9.42202	1.59982	5.88944	3.8751e-09	4.83153e-07	Female
ORF_similar_to_ACH96184.1_GrBNV_gp83-like_protein	1162.49	9.91438	0.790829	12.5367	4.7021e-36	1.32496e-32	Female
ORF_similar_to_ACH96187.1_patatin- like_phospholipase-like_protein	506.005	9.68888	0.967222	10.0172	1.2804e-23	8.59028e-21	Female
ORF_similar_to_ACH96189.1_lef-3	185.448	10.752	1.29669	8.29188	1.11477e-16	3.34169e-14	Female
ORF_similar_to_ACH96194.1_lef-8	251.928	8.95252	0.966014	9.26748	1.90589e-20	8.66195e-18	Female
ORF_similar_to_ACH96192.1_unknown	65.105	9.86967	1.43024	6.90069	5.17517e-12	1.07225e-09	Female
ORF_similar_to_ACH96191_GrBNV_gp51-like_protein	132.794	9.16203	1.23587	7.41344	1.23069e-13	2.88986e-11	Female
ORF_similar_to_ACH96190.1_pif-1	69.7241	8.44465	1.32364	6.37989	1.77213e-10	2.69818e-08	Female
ORF_similar_to_ACH96202.1_Ac68-like_protein	55.1959	9.35148	1.46595	6.37912	1.78104e-10	2.69818e-08	Female
ORF_similar_to_ACH96203.1_unknown	194.234	8.94071	1.05617	8.46524	2.55631e-17	8.00351e-15	Female
ORF_similar_to_ACH96204.1	176.366	9.99657	1.17605	8.50009	1.8944e-17	6.20702e-15	Female
ORF_similar_to_ACH96205.1_dnaint/rec	59.0576	8.75075	1.42166	6.15532	7.49252e-10	1.03492e-07	Female
ORF_similar_to_ACH96209.1_GrBNV_gp59-like_protein	21.9628	10.2145	1.63447	6.24944	4.11916e-10	6.04529e-08	Female
ORF_similar_to_ACH96210.1_GrBNV_gp60-like_protein	75.552	9.83192	1.58734	6.19395	5.86764e-10	8.35043e-08	Female
ORF_similar_to_ACH96216.1_GrBNV_gp61-like_protein	31.6916	9.38271	1.58224	5.93	3.02937e-09	3.91567e-07	Female
ORF_similar_to_ACH96217.1_38K_protein	138.947	11.1439	1.40999	7.9035	2.71188e-15	7.20901e-13	Female
ORF_similar_to_methyl-CpG-binding_domain_protein	81.286	9.05429	1.39296	6.50004	8.03005e-11	1.27118e-08	Female
ORF_similar_to_ACH96220.1_GrBNV_gp28-like_protein	2573.1	10.2257	1.04164	9.817	9.51297e-23	5.82731e-20	Female
CG59551	61.9685	-1.58392	0.332595	-4.76232	1.91378e-06	0.000762091	Male
CG17127	42.5125	-1.7789	0.357949	-4.9697	6.70549e-07	0.000293723	Male
Cpr47Ef	70.9868	1.9481	0.347566	5.60499	2.08268e-08	1.52047e-05	Male
ref(2)P1	5658.14	1.38184	0.233485	5.91835	3.2519e-09	3.5611e-06	Male
Ance-3	257.48	1.22107	0.249749	4.8892	1.01245e-06	0.000429183	Male
ORF_similar_to_ACH96225.1_OrNV_gp0951	345.501	7.84315	1.36475	5.74697	9.08557e-09	8.18685e-06	Male
ORF_similar_to_ACH96226.1_lef-91	140.408	9.03582	1.70144	5.31067	1.09221e-07	7.1764e-05	Male
ORF_similar_to_ACH96267.1_GrBNV_gp17-like_protein1	816.553	7.61229	1.07578	7.07607	1.48299e-12	4.87199e-09	Male
ORF_for_Putative_Protein1	2127.14	6.08357	1.27682	4.76463	1.89202e-06	0.000762091	Male
ORF_similar_to_ACH96255.1_GrBNV_gp44-like_protein1	513.472	7.30503	1.14063	6.40438	1.50978e-10	2.48001e-07	Male
ORF_similar_to_ACH96253.1_GrBNV_gp41-like_protein1	151.091	8.8967	1.71824	5.17779	2.24531e-07	0.000128285	Male
ORF_similar_to_ACH96250.1_GrBNV_gp37-_like_protein1	309.171	7.93654	1.3652	5.81345	6.11966e-09	6.18603e-06	Male
ORF_similar_to_ACH96249.1_GrBNV_gp36-like_protein1	325.757	7.19096	1.37519	5.22907	1.7036e-07	0.000101759	Male
ORF_similar_to_ACH96244.1_GrBNV_gp06-like_protein1	477.635	9.20771	1.24763	7.38016	1.58099e-13	6.92524e-10	Male
ORF_for_Putative_deoxynucleoside_kinase_protein1	1146.47	7.64814	1.14048	6.70608	1.99926e-11	4.43319e-08	Male
ORF_similar_to_ACH96238.1_dnahel_21	163.989	9.00207	1.61251	5.58265	2.36876e-08	1.63831e-05	Male
ORF_similar_to_ACH96235.1_GrBNV_gp43-like_protein1	929.289	7.60912	0.996282	7.63752	2.21453e-14	1.45506e-10	Male
ORF_for_Putative_Protein121	520.395	6.45732	1.26407	5.10836	3.24959e-07	0.000158159	Male
ORF_similar_to_ACH96233.1_unknown1	869.33	6.5448	1.23639	5.29348	1.20013e-07	7.50998e-05	Male
ORF_similar_to_ACH96232.1_rr21	831.071	9.38626	1.20309	7.8018	6.10313e-15	8.02012e-11	Male
ORF_similar_to_ACH96143.1_unknown1	720.5	7.0085	1.22373	5.72716	1.02125e-08	8.38761e-06	Male
ORF_similar_to_ACH96145.1_vp391	655.301	7.22725	1.43626	5.03201	4.8537e-07	0.000219939	Male
ORF_similar_to_ACH96146.1_polh-gran1	298.455	7.69609	1.16585	6.60124	4.07725e-11	7.65417e-08	Male
ORF_similar_to_ACH96152.1_GrBNV_gp72-like_protein1	913.293	7.83123	1.32114	5.92761	3.07379e-09	3.5611e-06	Male
ORF_similar_to_ACH96155.1_GrBNV_gp76-like_protein1	367.746	6.82244	1.4424	4.72992	2.2461e-06	0.000843315	Male
ORF_for_Putative_Protein151	718.757	7.22693	1.25856	5.74221	9.34501e-09	8.18685e-06	Male
ORF_similar_to_ACH96171.1_GrBNV_gp95-like_protein1	311.997	7.81835	1.51268	5.16854	2.35932e-07	0.000129183	Male
ORF_similar_to_ACH96172.1_lef-41	793.112	7.16894	1.12367	6.37992	1.77176e-10	2.58697e-07	Male
ORF_similar_to_ACH96175.1_GrBNV_gp23-like_protein1	1145.44	6.74714	1.20293	5.60893	2.03577e-08	1.52047e-05	Male
ORF_similar_to_ACH96181.1_rr11	865.093	6.77846	1.08934	6.22256	4.89104e-10	6.42732e-07	Male
ORF_similar_to_ACH96184.1_GrBNV_gp83-like_protein1	1162.49	7.21563	1.07627	6.70427	2.02413e-11	4.43319e-08	Male
ORF_similar_to_ACH96187.1_patatin- like_phospholipase-like_protein1	506.005	6.72383	1.31332	5.11972	3.05986e-07	0.000158159	Male
ORF_similar_to_ACH96189.1_lef-31	185.448	9.08969	1.78646	5.08811	3.61641e-07	0.000169726	Male
ORF_similar_to_ACH96203.1_unknown1	194.234	6.82673	1.43883	4.74463	2.08885e-06	0.000807342	Male
ORF_similar_to_ACH96204.11	176.366	7.44977	1.45812	5.10916	3.23592e-07	0.000158159	Male
CG38411	244.783	1.1588	0.282366	4.10389	4.06267e-05	0.0441531	Interaction
CG187881	42.7354	2.51513	0.605038	4.15697	3.22492e-05	0.0404405	Interaction
CG40091	118.546	9.42595	1.93714	4.86591	1.13933e-06	0.00232166	Interaction
CG49071	290.887	3.12646	0.716975	4.36063	1.29687e-05	0.0192197	Interaction
Cp7Fb1	318.255	9.09998	0.770053	11.8173	3.17564e-32	2.58846e-28	Interaction
Cp361	2278.18	7.56527	1.56781	4.82539	1.39732e-06	0.00253101	Interaction
Cp381	2202.13	9.03159	1.55144	5.82142	5.83495e-09	1.90243e-05	Interaction
CG10814	9.0879	-8.05492	1.94896	-4.13293	3.58171e-05	0.0417064	Interaction
CG300471	74.1555	1.63597	0.382599	4.27593	1.90341e-05	0.0258578	Interaction
CG433331	18.8304	6.30089	1.54188	4.08651	4.3792e-05	0.0446186	Interaction
yellow-g1	169.145	6.06256	1.21	5.01039	5.4321e-07	0.00126506	Interaction
Obp19c1	89.1321	5.30882	0.766152	6.9292	4.23224e-12	1.72485e-08	Interaction
