# Supplementary material for: Isolation of a natural DNA virus of Drosophila melanogaster, and characterisation of host resistance and immune responses
Source: PLoS Pathog. 2018 Jun 4;14(6):e1007050. doi: 10.1371/journal.ppat.1007050 (PMC6002114; doi:10.1371/journal.ppat.1007050)
Supplement: S4 Table — (XLSX) [file ppat.1007050.s015.xlsx]

## Sheet: TableS4
category	over_represented_pvalue	under_represented_pvalue	numDEInCat	numInCat	term	ontology	Genes Considered
GO:0020037	1.35225e-05	0.999999	6	125	heme binding	MF	Upregulated
GO:0046906	1.42524e-05	0.999999	6	126	tetrapyrrole binding	MF	Upregulated
GO:0005506	2.23364e-05	0.999998	6	138	iron ion binding	MF	Upregulated
GO:0016705	3.13168e-05	0.999998	6	144	oxidoreductase activity, acting on paired donors, with incorporation or reduction of molecular oxygen	MF	Upregulated
GO:0004850	4.35289e-05	1	2	3	uridine phosphorylase activity	MF	Upregulated
GO:0051607	0.000402976	0.999987	3	35	defense response to virus	BP	Upregulated
GO:0009615	0.000627137	0.999977	3	42	response to virus	BP	Upregulated
GO:0009116	0.000831348	0.999966	3	50	nucleoside metabolic process	BP	Upregulated
GO:0009166	0.000870299	0.99999	2	11	nucleotide catabolic process	BP	Upregulated
GO:1901657	0.000897327	0.999963	3	51	glycosyl compound metabolic process	BP	Upregulated
GO:0016032	0.000970993	0.999958	3	49	viral process	BP	Upregulated
GO:0044764	0.000970993	0.999958	3	49	multi-organism cellular process	BP	Upregulated
GO:1901292	0.00112718	0.999985	2	13	nucleoside phosphate catabolic process	BP	Upregulated
GO:0044403	0.00152707	0.999923	3	57	symbiosis, encompassing mutualism through parasitism	BP	Upregulated
GO:0044419	0.0016481	0.999915	3	59	interspecies interaction between organisms	BP	Upregulated
GO:0006952	0.00179066	0.999715	6	346	defense response	BP	Upregulated
GO:0098542	0.00215694	0.999713	5	248	defense response to other organism	BP	Upregulated
GO:0016763	0.00283106	0.999935	2	21	transferase activity, transferring pentosyl groups	MF	Upregulated
GO:0046914	0.00329491	0.999159	9	750	transition metal ion binding	MF	Upregulated
GO:0001819	0.0039917	1	1	1	positive regulation of cytokine production	BP	Upregulated
GO:0030551	0.0039917	1	1	1	cyclic nucleotide binding	MF	Upregulated
GO:0032479	0.0039917	1	1	1	regulation of type I interferon production	BP	Upregulated
GO:0032481	0.0039917	1	1	1	positive regulation of type I interferon production	BP	Upregulated
GO:0032606	0.0039917	1	1	1	type I interferon production	BP	Upregulated
GO:0035438	0.0039917	1	1	1	cyclic-di-GMP binding	MF	Upregulated
GO:0002684	0.00437419	0.999677	3	79	positive regulation of immune system process	BP	Upregulated
GO:0016491	0.00449816	0.999005	7	555	oxidoreductase activity	MF	Upregulated
GO:0055114	0.00486421	0.998908	7	547	oxidation-reduction process	BP	Upregulated
GO:0035989	0.00491041	1	1	1	tendon development	BP	Upregulated
GO:0042982	0.00493109	1	1	1	amyloid precursor protein metabolic process	BP	Upregulated
GO:0050792	0.00523219	0.999834	2	25	regulation of viral process	BP	Upregulated
GO:0046434	0.00588709	0.999799	2	29	organophosphate catabolic process	BP	Upregulated
GO:0050829	0.00618335	0.999481	3	95	defense response to Gram-negative bacterium	BP	Upregulated
GO:0060415	0.00670194	0.999989	1	2	muscle tissue morphogenesis	BP	Upregulated
GO:0004126	0.00675907	0.999985	1	3	cytidine deaminase activity	MF	Upregulated
GO:0006216	0.00675907	0.999985	1	3	cytidine catabolic process	BP	Upregulated
GO:0009972	0.00675907	0.999985	1	3	cytidine deamination	BP	Upregulated
GO:0046087	0.00675907	0.999985	1	3	cytidine metabolic process	BP	Upregulated
GO:0046133	0.00675907	0.999985	1	3	pyrimidine ribonucleoside catabolic process	BP	Upregulated
GO:0046135	0.00675907	0.999985	1	3	pyrimidine nucleoside catabolic process	BP	Upregulated
GO:0009607	0.00685589	0.998799	5	325	response to biotic stimulus	BP	Upregulated
GO:0043207	0.00685589	0.998799	5	325	response to external biotic stimulus	BP	Upregulated
GO:0051707	0.00685589	0.998799	5	325	response to other organism	BP	Upregulated
GO:0034655	0.00692456	0.999395	3	92	nucleobase-containing compound catabolic process	BP	Upregulated
GO:0070578	0.00712807	0.999988	1	2	RISC-loading complex	CC	Upregulated
GO:0019439	0.00870706	0.999172	3	101	aromatic compound catabolic process	BP	Upregulated
GO:0043903	0.00878873	0.999629	2	33	regulation of symbiosis, encompassing mutualism through parasitism	BP	Upregulated
GO:0001816	0.00890356	0.999981	1	2	cytokine production	BP	Upregulated
GO:0001817	0.00890356	0.999981	1	2	regulation of cytokine production	BP	Upregulated
GO:0044270	0.00899078	0.999135	3	102	cellular nitrogen compound catabolic process	BP	Upregulated
GO:0046700	0.0092746	0.999097	3	103	heterocycle catabolic process	BP	Upregulated
GO:0005638	0.00981785	0.999976	1	2	lamin filament	CC	Upregulated
GO:0005882	0.00981785	0.999976	1	2	intermediate filament	CC	Upregulated
GO:0031081	0.00981785	0.999976	1	2	nuclear pore distribution	BP	Upregulated
GO:0045111	0.00981785	0.999976	1	2	intermediate filament cytoskeleton	CC	Upregulated
GO:0051664	0.00981785	0.999976	1	2	nuclear pore localization	BP	Upregulated
GO:0070854	0.00982317	0.999976	1	2	myosin VI heavy chain binding	MF	Upregulated
GO:0005118	0.00983819	0.999976	1	2	sevenless binding	MF	Upregulated
GO:0097603	0.00983843	0.999976	1	2	temperature-gated ion channel activity	MF	Upregulated
GO:0030312	0	1	10	43	external encapsulating structure	CC	Downregulated
GO:0042600	0	1	10	38	chorion	CC	Downregulated
GO:0008236	1.79116e-07	1	12	242	serine-type peptidase activity	MF	Downregulated
GO:0017171	1.88013e-07	1	12	243	serine hydrolase activity	MF	Downregulated
GO:0004252	6.19667e-07	1	11	220	serine-type endopeptidase activity	MF	Downregulated
GO:0070011	1.15197e-06	1	15	515	peptidase activity, acting on L-amino acid peptides	MF	Downregulated
GO:0008233	1.31145e-06	1	15	520	peptidase activity	MF	Downregulated
GO:0007304	2.38423e-06	1	7	116	chorion-containing eggshell formation	BP	Downregulated
GO:0030703	2.45114e-06	1	7	117	eggshell formation	BP	Downregulated
GO:0004175	5.77849e-06	0.999999	12	355	endopeptidase activity	MF	Downregulated
GO:0006508	1.04919e-05	0.999998	17	788	proteolysis	BP	Downregulated
GO:0003824	7.50491e-05	0.999972	38	3542	catalytic activity	MF	Downregulated
GO:0030707	0.000641543	0.999896	7	308	ovarian follicle cell development	BP	Downregulated
GO:0002066	0.000662645	0.999892	7	309	columnar/cuboidal epithelial cell development	BP	Downregulated
GO:0002065	0.000760411	0.999873	7	317	columnar/cuboidal epithelial cell differentiation	BP	Downregulated
GO:0019842	0.000802403	0.99994	4	66	vitamin binding	MF	Downregulated
GO:0030170	0.000846105	0.999966	3	30	pyridoxal phosphate binding	MF	Downregulated
GO:0070279	0.000846105	0.999966	3	30	vitamin B6 binding	MF	Downregulated
GO:0002064	0.00104536	0.999816	7	338	epithelial cell development	BP	Downregulated
GO:0030855	0.0018946	0.999629	7	387	epithelial cell differentiation	BP	Downregulated
GO:0048037	0.00351989	0.999464	5	160	cofactor binding	MF	Downregulated
GO:0085029	0.00441254	0.999873	2	18	extracellular matrix assembly	BP	Downregulated
GO:0016787	0.00478494	0.998036	18	1548	hydrolase activity	MF	Downregulated
GO:0005201	0.00606999	0.999787	2	28	extracellular matrix structural constituent	MF	Downregulated
GO:0016746	0.0060759	0.998944	5	184	transferase activity, transferring acyl groups	MF	Downregulated
GO:0003974	0.00774183	1	1	1	UDP-N-acetylglucosamine 4-epimerase activity	MF	Downregulated
GO:0003978	0.00774183	1	1	1	UDP-glucose 4-epimerase activity	MF	Downregulated
GO:0006566	0.00797658	1	1	1	threonine metabolic process	BP	Downregulated
GO:0006567	0.00797658	1	1	1	threonine catabolic process	BP	Downregulated
GO:0008890	0.00797658	1	1	1	glycine C-acetyltransferase activity	MF	Downregulated
GO:0030272	0.00806613	1	1	1	5-formyltetrahydrofolate cyclo-ligase activity	MF	Downregulated
